# Supplementary material for: Syntheses of 2- and 3-Substituted Morpholine Congeners via Ring Opening of 2-Tosyl-1,2-Oxazetidine
Source: J Org Chem. 2023 Apr 26;88(9):6182–91. doi: 10.1021/acs.joc.3c00207 (PMC10167689; doi:10.1021/acs.joc.3c00207)
Supplement: Supplementary file 2 — jo3c00207_si_002.zip [file jo3c00207_si_002.zip]

Archive with 420 entries (336 files):
- FIDs/1_13C.fid/
- FIDs/1_13C.fid/fid
- FIDs/1_13C.fid/log
- FIDs/1_13C.fid/procpar
- FIDs/1_13C.fid/text
- FIDs/1_1H.fid/
- FIDs/1_1H.fid/fid
- FIDs/1_1H.fid/log
- FIDs/1_1H.fid/procpar
- FIDs/1_1H.fid/text
- FIDs/10_i_13C.fid/
- FIDs/10_i_13C.fid/fid
- FIDs/10_i_13C.fid/log
- FIDs/10_i_13C.fid/procpar
- FIDs/10_i_13C.fid/text
- FIDs/10_i_1H.fid/
- FIDs/10_i_1H.fid/fid
- FIDs/10_i_1H.fid/log
- FIDs/10_i_1H.fid/procpar
- FIDs/10_i_1H.fid/text
- FIDs/10_ii_13C.fid/
- FIDs/10_ii_13C.fid/fid
- FIDs/10_ii_13C.fid/log
- FIDs/10_ii_13C.fid/procpar
- FIDs/10_ii_13C.fid/text
- FIDs/10_ii_1H.fid/
- FIDs/10_ii_1H.fid/fid
- FIDs/10_ii_1H.fid/log
- FIDs/10_ii_1H.fid/procpar
- FIDs/10_ii_1H.fid/text
- FIDs/12_13C.fid/
- FIDs/12_13C.fid/fid
- FIDs/12_13C.fid/log
- FIDs/12_13C.fid/procpar
- FIDs/12_13C.fid/text
- FIDs/12_1H.fid/
- FIDs/12_1H.fid/fid
- FIDs/12_1H.fid/log
- FIDs/12_1H.fid/procpar
- FIDs/12_1H.fid/text
- FIDs/14_13C.fid/
- FIDs/14_13C.fid/fid
- FIDs/14_13C.fid/log
- FIDs/14_13C.fid/procpar
- FIDs/14_13C.fid/text
- FIDs/14_1H.fid/
- FIDs/14_1H.fid/fid
- FIDs/14_1H.fid/log
- FIDs/14_1H.fid/procpar
- FIDs/14_1H.fid/text
- FIDs/15_i_13C.fid/
- FIDs/15_i_13C.fid/fid
- FIDs/15_i_13C.fid/log
- FIDs/15_i_13C.fid/procpar
- FIDs/15_i_13C.fid/text
- FIDs/15_i_1H.fid/
- FIDs/15_i_1H.fid/fid
- FIDs/15_i_1H.fid/log
- FIDs/15_i_1H.fid/procpar
- FIDs/15_i_1H.fid/text
- FIDs/15_ii_13C.fid/
- FIDs/15_ii_13C.fid/fid
- FIDs/15_ii_13C.fid/log
- FIDs/15_ii_13C.fid/procpar
- FIDs/15_ii_13C.fid/text
- FIDs/15_ii_1H.fid/
- FIDs/15_ii_1H.fid/fid
- FIDs/15_ii_1H.fid/log
- FIDs/15_ii_1H.fid/procpar
- FIDs/15_ii_1H.fid/text
- FIDs/16_13C.fid/
- FIDs/16_13C.fid/fid
- FIDs/16_13C.fid/log
- FIDs/16_13C.fid/procpar
- FIDs/16_13C.fid/text
- FIDs/16_1H.fid/
- FIDs/16_1H.fid/fid
- FIDs/16_1H.fid/log
- FIDs/16_1H.fid/procpar
- FIDs/16_1H.fid/text
- FIDs/2a_13C.fid/
- FIDs/2a_13C.fid/fid
- FIDs/2a_13C.fid/log
- FIDs/2a_13C.fid/procpar
- FIDs/2a_13C.fid/text
- FIDs/2a_1H.fid/
- FIDs/2a_1H.fid/fid
- FIDs/2a_1H.fid/log
- FIDs/2a_1H.fid/procpar
- FIDs/2a_1H.fid/text
- FIDs/2d_13C.fid/
- FIDs/2d_13C.fid/fid
- FIDs/2d_13C.fid/log
- FIDs/2d_13C.fid/procpar
- FIDs/2d_13C.fid/text
- FIDs/2d_1H.fid/
- FIDs/2d_1H.fid/fid
- FIDs/2d_1H.fid/log
- FIDs/2d_1H.fid/procpar
- FIDs/2d_1H.fid/text
- FIDs/2f_13C.fid/
- FIDs/2f_13C.fid/fid
- FIDs/2f_13C.fid/log
- FIDs/2f_13C.fid/procpar
- FIDs/2f_13C.fid/text
- FIDs/2f_1H.fid/
- FIDs/2f_1H.fid/fid
- FIDs/2f_1H.fid/log
- FIDs/2f_1H.fid/procpar
- FIDs/2f_1H.fid/text
- FIDs/2g_13C.fid/
- FIDs/2g_13C.fid/fid
- FIDs/2g_13C.fid/log
- FIDs/2g_13C.fid/procpar
- FIDs/2g_13C.fid/text
- FIDs/2g_1H.fid/
- FIDs/2g_1H.fid/fid
- FIDs/2g_1H.fid/log
- FIDs/2g_1H.fid/procpar
- FIDs/2g_1H.fid/text
- FIDs/2i_13C.fid/
- FIDs/2i_13C.fid/fid
- FIDs/2i_13C.fid/log
- FIDs/2i_13C.fid/procpar
- FIDs/2i_13C.fid/text
- FIDs/2i_1H.fid/
- FIDs/2i_1H.fid/fid
- FIDs/2i_1H.fid/log
- FIDs/2i_1H.fid/procpar
- FIDs/2i_1H.fid/text
- FIDs/2j_13C.fid/
- FIDs/2j_13C.fid/fid
- FIDs/2j_13C.fid/log
- FIDs/2j_13C.fid/procpar
- FIDs/2j_13C.fid/text
- FIDs/2j_1H.fid/
- FIDs/2j_1H.fid/fid
- FIDs/2j_1H.fid/log
- FIDs/2j_1H.fid/procpar
- FIDs/2j_1H.fid/text
- FIDs/2k_13C.fid/
- FIDs/2k_13C.fid/fid
- FIDs/2k_13C.fid/log
- FIDs/2k_13C.fid/procpar
- FIDs/2k_13C.fid/text
- FIDs/2k_1H.fid/
- FIDs/2k_1H.fid/fid
- FIDs/2k_1H.fid/log
- FIDs/2k_1H.fid/procpar
- FIDs/2k_1H.fid/text
- FIDs/2l_13C.fid/
- FIDs/2l_13C.fid/fid
- FIDs/2l_13C.fid/log
- FIDs/2l_13C.fid/procpar
- FIDs/2l_13C.fid/text
- FIDs/2l_1H.fid/
- FIDs/2l_1H.fid/fid
- FIDs/2l_1H.fid/log
- FIDs/2l_1H.fid/procpar
- FIDs/2l_1H.fid/text
- FIDs/3a_i_major_13C.fid/
- FIDs/3a_i_major_13C.fid/fid
- FIDs/3a_i_major_13C.fid/log
- FIDs/3a_i_major_13C.fid/procpar
- FIDs/3a_i_major_13C.fid/text
- FIDs/3a_i_major_1H.fid/
- FIDs/3a_i_major_1H.fid/fid
- FIDs/3a_i_major_1H.fid/log
- FIDs/3a_i_major_1H.fid/procpar
- FIDs/3a_i_major_1H.fid/text
- FIDs/3a_ii_minor_13C.fid/
- FIDs/3a_ii_minor_13C.fid/fid
- FIDs/3a_ii_minor_13C.fid/log
- FIDs/3a_ii_minor_13C.fid/procpar
- FIDs/3a_ii_minor_13C.fid/text
- FIDs/3a_ii_minor_1H.fid/
- FIDs/3a_ii_minor_1H.fid/fid
- FIDs/3a_ii_minor_1H.fid/log
- FIDs/3a_ii_minor_1H.fid/procpar
- FIDs/3a_ii_minor_1H.fid/text
- FIDs/3b_13C.fid/
- FIDs/3b_13C.fid/fid
- FIDs/3b_13C.fid/log
- FIDs/3b_13C.fid/procpar
- FIDs/3b_13C.fid/text
- FIDs/3b_1H.fid/
- FIDs/3b_1H.fid/fid
- FIDs/3b_1H.fid/log
- FIDs/3b_1H.fid/procpar
- FIDs/3b_1H.fid/text
- FIDs/3c_13C.fid/
- FIDs/3c_13C.fid/fid
- FIDs/3c_13C.fid/log
- FIDs/3c_13C.fid/procpar
- FIDs/3c_13C.fid/text
- FIDs/3c_1H.fid/
- FIDs/3c_1H.fid/fid
- FIDs/3c_1H.fid/log
- FIDs/3c_1H.fid/procpar
- FIDs/3c_1H.fid/text
- FIDs/3d_13C.fid/
- FIDs/3d_13C.fid/fid
- FIDs/3d_13C.fid/log
- FIDs/3d_13C.fid/procpar
- FIDs/3d_13C.fid/text
- FIDs/3d_1H.fid/
- FIDs/3d_1H.fid/fid
- FIDs/3d_1H.fid/log
- FIDs/3d_1H.fid/procpar
- FIDs/3d_1H.fid/text
- FIDs/3e_major_13C.fid/
- FIDs/3e_major_13C.fid/fid
- FIDs/3e_major_13C.fid/log
- FIDs/3e_major_13C.fid/procpar
- FIDs/3e_major_13C.fid/text
- FIDs/3e_major_1H.fid/
- FIDs/3e_major_1H.fid/fid
- FIDs/3e_major_1H.fid/log
- FIDs/3e_major_1H.fid/procpar
- FIDs/3e_major_1H.fid/text
- FIDs/3e_minor_13C.fid/
- FIDs/3e_minor_13C.fid/fid
- FIDs/3e_minor_13C.fid/log
- FIDs/3e_minor_13C.fid/procpar
- FIDs/3e_minor_13C.fid/text
- FIDs/3e_minor_1H.fid/
- FIDs/3e_minor_1H.fid/fid
- FIDs/3e_minor_1H.fid/log
- FIDs/3e_minor_1H.fid/procpar
- FIDs/3e_minor_1H.fid/text
- FIDs/3f_13C.fid/
- FIDs/3f_13C.fid/fid
- FIDs/3f_13C.fid/log
- FIDs/3f_13C.fid/procpar
- FIDs/3f_13C.fid/text
- FIDs/3f_1H.fid/
- FIDs/3f_1H.fid/fid
- FIDs/3f_1H.fid/log
- FIDs/3f_1H.fid/procpar
- FIDs/3f_1H.fid/text
- FIDs/3g_13C.fid/
- FIDs/3g_13C.fid/fid
- FIDs/3g_13C.fid/log
- FIDs/3g_13C.fid/procpar
- FIDs/3g_13C.fid/text
- FIDs/3g_1H.fid/
- FIDs/3g_1H.fid/fid
- FIDs/3g_1H.fid/log
- FIDs/3g_1H.fid/procpar
- FIDs/3g_1H.fid/text
- FIDs/3h_13C.fid/
- FIDs/3h_13C.fid/fid
- FIDs/3h_13C.fid/log
- FIDs/3h_13C.fid/procpar
- FIDs/3h_13C.fid/text
- FIDs/3h_1H.fid/
- FIDs/3h_1H.fid/fid
- FIDs/3h_1H.fid/log
- FIDs/3h_1H.fid/procpar
- FIDs/3h_1H.fid/text
- FIDs/3i_major_13C.fid/
- FIDs/3i_major_13C.fid/fid
- FIDs/3i_major_13C.fid/log
- FIDs/3i_major_13C.fid/procpar
- FIDs/3i_major_13C.fid/text
- FIDs/3i_major_1H.fid/
- FIDs/3i_major_1H.fid/fid
- FIDs/3i_major_1H.fid/log
- FIDs/3i_major_1H.fid/procpar
- FIDs/3i_major_1H.fid/text
- FIDs/3i_minor_13C.fid/
- FIDs/3i_minor_13C.fid/fid
- FIDs/3i_minor_13C.fid/log
- FIDs/3i_minor_13C.fid/procpar
- FIDs/3i_minor_13C.fid/text
- FIDs/3i_minor_1H.fid/
- FIDs/3i_minor_1H.fid/fid
- FIDs/3i_minor_1H.fid/log
- FIDs/3i_minor_1H.fid/procpar
- FIDs/3i_minor_1H.fid/text
- FIDs/3j_major_13C.fid/
- FIDs/3j_major_13C.fid/fid
- FIDs/3j_major_13C.fid/log
- FIDs/3j_major_13C.fid/procpar
- FIDs/3j_major_13C.fid/text
- FIDs/3j_major_1H.fid/
- FIDs/3j_major_1H.fid/fid
- FIDs/3j_major_1H.fid/log
- FIDs/3j_major_1H.fid/procpar
- FIDs/3j_major_1H.fid/text
- FIDs/3j_minor_13C.fid/
- FIDs/3j_minor_13C.fid/fid
- FIDs/3j_minor_13C.fid/log
- FIDs/3j_minor_13C.fid/procpar
- FIDs/3j_minor_13C.fid/text
- FIDs/3j_minor_1H.fid/
- FIDs/3j_minor_1H.fid/fid
- FIDs/3j_minor_1H.fid/log
- FIDs/3j_minor_1H.fid/procpar
- FIDs/3j_minor_1H.fid/text
[truncated: 120 more entries]
