# Supplementary material for: Syntheses of 2- and 3-Substituted Morpholine Congeners via Ring Opening of 2-Tosyl-1,2-Oxazetidine
Source: J Org Chem. 2023 Apr 26;88(9):6182–91. doi: 10.1021/acs.joc.3c00207 (PMC10167689; doi:10.1021/acs.joc.3c00207)
Supplement: Supplementary file 2 — jo3c00207_si_002.zip [file jo3c00207_si_002.zip › FIDs/1_13C.fid/log]

Fri Mar  3 17:44:46 2023: Experiment started
Fri Mar  3 17:45:55 2023: BS 9 completed
Fri Mar  3 17:46:03 2023: BS 10 completed
Fri Mar  3 17:46:10 2023: BS 11 completed
Fri Mar  3 17:46:18 2023: BS 12 completed
Fri Mar  3 17:46:25 2023: BS 13 completed
Fri Mar  3 17:46:32 2023: BS 14 completed
Fri Mar  3 17:46:40 2023: BS 15 completed
Fri Mar  3 17:46:47 2023: BS 16 completed
Fri Mar  3 17:46:55 2023: BS 17 completed
Fri Mar  3 17:47:02 2023: BS 18 completed
Fri Mar  3 17:47:10 2023: BS 19 completed
Fri Mar  3 17:47:17 2023: BS 20 completed
Fri Mar  3 17:47:25 2023: BS 21 completed
Fri Mar  3 17:47:32 2023: BS 22 completed
Fri Mar  3 17:47:40 2023: BS 23 completed
Fri Mar  3 17:47:47 2023: BS 24 completed
Fri Mar  3 17:47:55 2023: BS 25 completed
Fri Mar  3 17:48:02 2023: BS 26 completed
Fri Mar  3 17:48:10 2023: BS 27 completed
Fri Mar  3 17:48:17 2023: BS 28 completed
Fri Mar  3 17:48:25 2023: BS 29 completed
Fri Mar  3 17:48:32 2023: BS 30 completed
Fri Mar  3 17:48:34 2023: Acquisition aborted
