# Supplementary material for: Syntheses of 2- and 3-Substituted Morpholine Congeners via Ring Opening of 2-Tosyl-1,2-Oxazetidine
Source: J Org Chem. 2023 Apr 26;88(9):6182–91. doi: 10.1021/acs.joc.3c00207 (PMC10167689; doi:10.1021/acs.joc.3c00207)
Supplement: Supplementary file 2 — jo3c00207_si_002.zip [file jo3c00207_si_002.zip › FIDs/1_1H.fid/log]

Fri Mar  3 17:43:34 2023: Experiment started
Fri Mar  3 17:43:42 2023: BS 1 completed
Fri Mar  3 17:43:49 2023: BS 2 completed
Fri Mar  3 17:43:55 2023: BS 3 completed
Fri Mar  3 17:44:02 2023: BS 4 completed
Fri Mar  3 17:44:09 2023: BS 5 completed
Fri Mar  3 17:44:16 2023: BS 6 completed
Fri Mar  3 17:44:22 2023: BS 7 completed
Fri Mar  3 17:44:29 2023: BS 8 completed
Fri Mar  3 17:44:30 2023: Acquisition aborted
