# Supplementary material for: Syntheses of 2- and 3-Substituted Morpholine Congeners via Ring Opening of 2-Tosyl-1,2-Oxazetidine
Source: J Org Chem. 2023 Apr 26;88(9):6182–91. doi: 10.1021/acs.joc.3c00207 (PMC10167689; doi:10.1021/acs.joc.3c00207)
Supplement: Supplementary file 2 — jo3c00207_si_002.zip [file jo3c00207_si_002.zip › FIDs/10_i_13C.fid/log]

Fri Jan  8 11:09:35 2021: Experiment started
Fri Jan  8 11:10:41 2021: BS 8 completed
Fri Jan  8 11:10:49 2021: BS 9 completed
Fri Jan  8 11:10:57 2021: BS 10 completed
Fri Jan  8 11:11:06 2021: BS 11 completed
Fri Jan  8 11:11:14 2021: BS 12 completed
Fri Jan  8 11:11:22 2021: BS 13 completed
Fri Jan  8 11:11:30 2021: BS 14 completed
Fri Jan  8 11:11:38 2021: BS 15 completed
Fri Jan  8 11:11:46 2021: BS 16 completed
Fri Jan  8 11:11:49 2021: Acquisition aborted
