# Supplementary material for: Syntheses of 2- and 3-Substituted Morpholine Congeners via Ring Opening of 2-Tosyl-1,2-Oxazetidine
Source: J Org Chem. 2023 Apr 26;88(9):6182–91. doi: 10.1021/acs.joc.3c00207 (PMC10167689; doi:10.1021/acs.joc.3c00207)
Supplement: Supplementary file 2 — jo3c00207_si_002.zip [file jo3c00207_si_002.zip › FIDs/10_i_1H.fid/log]

Fri Jan  8 11:08:28 2021: Experiment started
Fri Jan  8 11:08:33 2021: BS 1 completed
Fri Jan  8 11:08:37 2021: BS 2 completed
Fri Jan  8 11:08:41 2021: BS 3 completed
Fri Jan  8 11:08:45 2021: BS 4 completed
Fri Jan  8 11:08:49 2021: BS 5 completed
Fri Jan  8 11:08:53 2021: BS 6 completed
Fri Jan  8 11:08:57 2021: BS 7 completed
Fri Jan  8 11:09:01 2021: BS 8 completed
Fri Jan  8 11:09:05 2021: BS 9 completed
Fri Jan  8 11:09:09 2021: BS 10 completed
Fri Jan  8 11:09:13 2021: BS 11 completed
Fri Jan  8 11:09:17 2021: BS 12 completed
Fri Jan  8 11:09:18 2021: Acquisition aborted
