# Supplementary material for: Syntheses of 2- and 3-Substituted Morpholine Congeners via Ring Opening of 2-Tosyl-1,2-Oxazetidine
Source: J Org Chem. 2023 Apr 26;88(9):6182–91. doi: 10.1021/acs.joc.3c00207 (PMC10167689; doi:10.1021/acs.joc.3c00207)
Supplement: Supplementary file 2 — jo3c00207_si_002.zip [file jo3c00207_si_002.zip › FIDs/10_ii_13C.fid/log]

Fri Jan  8 11:17:39 2021: Experiment started
Fri Jan  8 11:19:43 2021: BS 15 completed
Fri Jan  8 11:19:51 2021: BS 16 completed
Fri Jan  8 11:19:59 2021: BS 17 completed
Fri Jan  8 11:20:07 2021: BS 18 completed
Fri Jan  8 11:20:16 2021: BS 19 completed
Fri Jan  8 11:20:24 2021: BS 20 completed
Fri Jan  8 11:20:24 2021: Acquisition aborted
