# Supplementary material for: Syntheses of 2- and 3-Substituted Morpholine Congeners via Ring Opening of 2-Tosyl-1,2-Oxazetidine
Source: J Org Chem. 2023 Apr 26;88(9):6182–91. doi: 10.1021/acs.joc.3c00207 (PMC10167689; doi:10.1021/acs.joc.3c00207)
Supplement: Supplementary file 2 — jo3c00207_si_002.zip [file jo3c00207_si_002.zip › FIDs/10_ii_1H.fid/log]

Fri Jan  8 11:16:39 2021: Experiment started
Fri Jan  8 11:16:44 2021: BS 1 completed
Fri Jan  8 11:16:48 2021: BS 2 completed
Fri Jan  8 11:16:52 2021: BS 3 completed
Fri Jan  8 11:16:56 2021: BS 4 completed
Fri Jan  8 11:17:00 2021: BS 5 completed
Fri Jan  8 11:17:04 2021: BS 6 completed
Fri Jan  8 11:17:08 2021: BS 7 completed
Fri Jan  8 11:17:12 2021: BS 8 completed
Fri Jan  8 11:17:16 2021: BS 9 completed
Fri Jan  8 11:17:20 2021: BS 10 completed
Fri Jan  8 11:17:24 2021: BS 11 completed
Fri Jan  8 11:17:28 2021: BS 12 completed
Fri Jan  8 11:17:29 2021: Acquisition aborted
