# Supplementary material for: Syntheses of 2- and 3-Substituted Morpholine Congeners via Ring Opening of 2-Tosyl-1,2-Oxazetidine
Source: J Org Chem. 2023 Apr 26;88(9):6182–91. doi: 10.1021/acs.joc.3c00207 (PMC10167689; doi:10.1021/acs.joc.3c00207)
Supplement: Supplementary file 2 — jo3c00207_si_002.zip [file jo3c00207_si_002.zip › FIDs/12_13C.fid/log]

Tue Jan  5 12:36:53 2021: Experiment started
Tue Jan  5 12:39:21 2021: BS 18 completed
Tue Jan  5 12:39:29 2021: BS 19 completed
Tue Jan  5 12:39:37 2021: BS 20 completed
Tue Jan  5 12:39:45 2021: BS 21 completed
Tue Jan  5 12:40:51 2021: BS 29 completed
Tue Jan  5 12:40:59 2021: BS 30 completed
Tue Jan  5 12:41:07 2021: BS 31 completed
Tue Jan  5 12:41:15 2021: BS 32 completed
Tue Jan  5 12:41:24 2021: BS 33 completed
Tue Jan  5 12:41:32 2021: BS 34 completed
Tue Jan  5 12:41:40 2021: BS 35 completed
Tue Jan  5 12:41:48 2021: BS 36 completed
Tue Jan  5 12:41:56 2021: BS 37 completed
Tue Jan  5 12:42:04 2021: BS 38 completed
Tue Jan  5 12:42:13 2021: BS 39 completed
Tue Jan  5 12:42:21 2021: BS 40 completed
Tue Jan  5 12:42:29 2021: BS 41 completed
Tue Jan  5 12:42:37 2021: BS 42 completed
Tue Jan  5 12:42:45 2021: BS 43 completed
Tue Jan  5 12:42:54 2021: BS 44 completed
Tue Jan  5 12:43:02 2021: BS 45 completed
Tue Jan  5 12:44:23 2021: BS 55 completed
Tue Jan  5 12:44:32 2021: BS 56 completed
Tue Jan  5 12:44:40 2021: BS 57 completed
Tue Jan  5 12:44:48 2021: BS 58 completed
Tue Jan  5 12:44:56 2021: BS 59 completed
Tue Jan  5 12:45:04 2021: BS 60 completed
Tue Jan  5 12:45:07 2021: Acquisition aborted
