# Supplementary material for: Syntheses of 2- and 3-Substituted Morpholine Congeners via Ring Opening of 2-Tosyl-1,2-Oxazetidine
Source: J Org Chem. 2023 Apr 26;88(9):6182–91. doi: 10.1021/acs.joc.3c00207 (PMC10167689; doi:10.1021/acs.joc.3c00207)
Supplement: Supplementary file 2 — jo3c00207_si_002.zip [file jo3c00207_si_002.zip › FIDs/12_1H.fid/log]

Tue Jan  5 12:35:25 2021: Experiment started
Tue Jan  5 12:35:30 2021: BS 1 completed
Tue Jan  5 12:35:34 2021: BS 2 completed
Tue Jan  5 12:35:38 2021: BS 3 completed
Tue Jan  5 12:35:41 2021: BS 4 completed
Tue Jan  5 12:35:45 2021: BS 5 completed
Tue Jan  5 12:35:49 2021: BS 6 completed
Tue Jan  5 12:35:53 2021: BS 7 completed
Tue Jan  5 12:35:57 2021: BS 8 completed
Tue Jan  5 12:36:01 2021: BS 9 completed
Tue Jan  5 12:36:04 2021: BS 10 completed
Tue Jan  5 12:36:08 2021: BS 11 completed
Tue Jan  5 12:36:12 2021: BS 12 completed
Tue Jan  5 12:36:16 2021: BS 13 completed
Tue Jan  5 12:36:20 2021: BS 14 completed
Tue Jan  5 12:36:24 2021: BS 15 completed
Tue Jan  5 12:36:27 2021: BS 16 completed
Tue Jan  5 12:36:31 2021: BS 17 completed
Tue Jan  5 12:36:35 2021: BS 18 completed
Tue Jan  5 12:36:39 2021: BS 19 completed
Tue Jan  5 12:36:43 2021: BS 20 completed
Tue Jan  5 12:36:43 2021: Acquisition aborted
