# Supplementary material for: Syntheses of 2- and 3-Substituted Morpholine Congeners via Ring Opening of 2-Tosyl-1,2-Oxazetidine
Source: J Org Chem. 2023 Apr 26;88(9):6182–91. doi: 10.1021/acs.joc.3c00207 (PMC10167689; doi:10.1021/acs.joc.3c00207)
Supplement: Supplementary file 2 — jo3c00207_si_002.zip [file jo3c00207_si_002.zip › FIDs/14_13C.fid/log]

Mon Jan 11 10:55:59 2021: Experiment started
Mon Jan 11 10:56:09 2021: BS 1 completed
Mon Jan 11 11:00:22 2021: BS 32 completed
Mon Jan 11 11:00:30 2021: BS 33 completed
Mon Jan 11 11:00:38 2021: BS 34 completed
Mon Jan 11 11:00:47 2021: BS 35 completed
Mon Jan 11 11:00:55 2021: BS 36 completed
Mon Jan 11 11:00:57 2021: Acquisition aborted
