# Supplementary material for: Syntheses of 2- and 3-Substituted Morpholine Congeners via Ring Opening of 2-Tosyl-1,2-Oxazetidine
Source: J Org Chem. 2023 Apr 26;88(9):6182–91. doi: 10.1021/acs.joc.3c00207 (PMC10167689; doi:10.1021/acs.joc.3c00207)
Supplement: Supplementary file 2 — jo3c00207_si_002.zip [file jo3c00207_si_002.zip › FIDs/14_1H.fid/log]

Mon Jan 11 10:54:51 2021: Experiment started
Mon Jan 11 10:54:55 2021: BS 1 completed
Mon Jan 11 10:54:59 2021: BS 2 completed
Mon Jan 11 10:55:03 2021: BS 3 completed
Mon Jan 11 10:55:07 2021: BS 4 completed
Mon Jan 11 10:55:11 2021: BS 5 completed
Mon Jan 11 10:55:14 2021: BS 6 completed
Mon Jan 11 10:55:18 2021: BS 7 completed
Mon Jan 11 10:55:22 2021: BS 8 completed
Mon Jan 11 10:55:26 2021: BS 9 completed
Mon Jan 11 10:55:30 2021: BS 10 completed
Mon Jan 11 10:55:34 2021: BS 11 completed
Mon Jan 11 10:55:37 2021: BS 12 completed
Mon Jan 11 10:55:38 2021: Acquisition aborted
