# Supplementary material for: Syntheses of 2- and 3-Substituted Morpholine Congeners via Ring Opening of 2-Tosyl-1,2-Oxazetidine
Source: J Org Chem. 2023 Apr 26;88(9):6182–91. doi: 10.1021/acs.joc.3c00207 (PMC10167689; doi:10.1021/acs.joc.3c00207)
Supplement: Supplementary file 2 — jo3c00207_si_002.zip [file jo3c00207_si_002.zip › FIDs/15_i_13C.fid/log]

Mon Dec  7 09:39:12 2020: Experiment started
Mon Dec  7 09:39:21 2020: BS 1 completed
Mon Dec  7 09:39:37 2020: BS 3 completed
Mon Dec  7 09:39:46 2020: BS 4 completed
Mon Dec  7 09:39:54 2020: BS 5 completed
Mon Dec  7 09:40:02 2020: BS 6 completed
Mon Dec  7 09:40:10 2020: BS 7 completed
Mon Dec  7 09:40:18 2020: BS 8 completed
Mon Dec  7 09:40:27 2020: BS 9 completed
Mon Dec  7 09:40:35 2020: BS 10 completed
Mon Dec  7 09:40:43 2020: BS 11 completed
Mon Dec  7 09:40:51 2020: BS 12 completed
Mon Dec  7 09:40:59 2020: BS 13 completed
Mon Dec  7 09:41:07 2020: BS 14 completed
Mon Dec  7 09:41:16 2020: BS 15 completed
Mon Dec  7 09:41:24 2020: BS 16 completed
Mon Dec  7 09:41:32 2020: BS 17 completed
Mon Dec  7 09:41:40 2020: BS 18 completed
Mon Dec  7 09:41:48 2020: BS 19 completed
Mon Dec  7 09:41:56 2020: BS 20 completed
Mon Dec  7 09:42:02 2020: Acquisition aborted
