# Supplementary material for: Syntheses of 2- and 3-Substituted Morpholine Congeners via Ring Opening of 2-Tosyl-1,2-Oxazetidine
Source: J Org Chem. 2023 Apr 26;88(9):6182–91. doi: 10.1021/acs.joc.3c00207 (PMC10167689; doi:10.1021/acs.joc.3c00207)
Supplement: Supplementary file 2 — jo3c00207_si_002.zip [file jo3c00207_si_002.zip › FIDs/15_i_1H.fid/log]

Mon Dec  7 09:37:46 2020: Experiment started
Mon Dec  7 09:37:50 2020: BS 1 completed
Mon Dec  7 09:37:53 2020: BS 2 completed
Mon Dec  7 09:37:56 2020: BS 3 completed
Mon Dec  7 09:37:59 2020: BS 4 completed
Mon Dec  7 09:38:02 2020: BS 5 completed
Mon Dec  7 09:38:05 2020: BS 6 completed
Mon Dec  7 09:38:08 2020: BS 7 completed
Mon Dec  7 09:38:11 2020: BS 8 completed
Mon Dec  7 09:38:14 2020: BS 9 completed
Mon Dec  7 09:38:17 2020: BS 10 completed
Mon Dec  7 09:38:20 2020: BS 11 completed
Mon Dec  7 09:38:23 2020: BS 12 completed
Mon Dec  7 09:38:26 2020: BS 13 completed
Mon Dec  7 09:38:29 2020: BS 14 completed
Mon Dec  7 09:38:32 2020: BS 15 completed
Mon Dec  7 09:38:36 2020: BS 16 completed
Mon Dec  7 09:38:36 2020: Acquisition aborted
