# Supplementary material for: Syntheses of 2- and 3-Substituted Morpholine Congeners via Ring Opening of 2-Tosyl-1,2-Oxazetidine
Source: J Org Chem. 2023 Apr 26;88(9):6182–91. doi: 10.1021/acs.joc.3c00207 (PMC10167689; doi:10.1021/acs.joc.3c00207)
Supplement: Supplementary file 2 — jo3c00207_si_002.zip [file jo3c00207_si_002.zip › FIDs/15_ii_13C.fid/log]

Tue Jan 12 11:35:20 2021: Experiment started
Tue Jan 12 11:36:02 2021: BS 5 completed
Tue Jan 12 11:36:10 2021: BS 6 completed
Tue Jan 12 11:36:18 2021: BS 7 completed
Tue Jan 12 11:36:26 2021: BS 8 completed
Tue Jan 12 11:36:34 2021: BS 9 completed
Tue Jan 12 11:36:43 2021: BS 10 completed
Tue Jan 12 11:36:51 2021: BS 11 completed
Tue Jan 12 11:36:59 2021: BS 12 completed
Tue Jan 12 11:37:07 2021: BS 13 completed
Tue Jan 12 11:37:15 2021: BS 14 completed
Tue Jan 12 11:37:24 2021: BS 15 completed
Tue Jan 12 11:37:32 2021: BS 16 completed
Tue Jan 12 11:37:40 2021: BS 17 completed
Tue Jan 12 11:37:48 2021: BS 18 completed
Tue Jan 12 11:37:56 2021: BS 19 completed
Tue Jan 12 11:38:04 2021: BS 20 completed
Tue Jan 12 11:38:13 2021: BS 21 completed
Tue Jan 12 11:38:21 2021: BS 22 completed
Tue Jan 12 11:38:29 2021: BS 23 completed
Tue Jan 12 11:38:37 2021: BS 24 completed
Tue Jan 12 11:38:45 2021: BS 25 completed
Tue Jan 12 11:38:53 2021: BS 26 completed
Tue Jan 12 11:39:02 2021: BS 27 completed
Tue Jan 12 11:39:10 2021: BS 28 completed
Tue Jan 12 11:39:18 2021: BS 29 completed
Tue Jan 12 11:39:26 2021: BS 30 completed
Tue Jan 12 11:39:34 2021: BS 31 completed
Tue Jan 12 11:39:43 2021: BS 32 completed
Tue Jan 12 11:39:51 2021: BS 33 completed
Tue Jan 12 11:39:59 2021: BS 34 completed
Tue Jan 12 11:40:07 2021: BS 35 completed
Tue Jan 12 11:40:15 2021: BS 36 completed
Tue Jan 12 11:40:23 2021: BS 37 completed
Tue Jan 12 11:40:32 2021: BS 38 completed
Tue Jan 12 11:40:40 2021: BS 39 completed
Tue Jan 12 11:40:48 2021: BS 40 completed
Tue Jan 12 11:40:53 2021: Acquisition aborted
