# Supplementary material for: Syntheses of 2- and 3-Substituted Morpholine Congeners via Ring Opening of 2-Tosyl-1,2-Oxazetidine
Source: J Org Chem. 2023 Apr 26;88(9):6182–91. doi: 10.1021/acs.joc.3c00207 (PMC10167689; doi:10.1021/acs.joc.3c00207)
Supplement: Supplementary file 2 — jo3c00207_si_002.zip [file jo3c00207_si_002.zip › FIDs/15_ii_1H.fid/log]

Tue Jan 12 11:34:15 2021: Experiment started
Tue Jan 12 11:34:19 2021: BS 1 completed
Tue Jan 12 11:34:23 2021: BS 2 completed
Tue Jan 12 11:34:27 2021: BS 3 completed
Tue Jan 12 11:34:31 2021: BS 4 completed
Tue Jan 12 11:34:35 2021: BS 5 completed
Tue Jan 12 11:34:39 2021: BS 6 completed
Tue Jan 12 11:34:42 2021: BS 7 completed
Tue Jan 12 11:34:46 2021: BS 8 completed
Tue Jan 12 11:34:50 2021: BS 9 completed
Tue Jan 12 11:34:54 2021: BS 10 completed
Tue Jan 12 11:34:58 2021: BS 11 completed
Tue Jan 12 11:35:01 2021: BS 12 completed
Tue Jan 12 11:35:03 2021: Acquisition aborted
