# Supplementary material for: Syntheses of 2- and 3-Substituted Morpholine Congeners via Ring Opening of 2-Tosyl-1,2-Oxazetidine
Source: J Org Chem. 2023 Apr 26;88(9):6182–91. doi: 10.1021/acs.joc.3c00207 (PMC10167689; doi:10.1021/acs.joc.3c00207)
Supplement: Supplementary file 2 — jo3c00207_si_002.zip [file jo3c00207_si_002.zip › FIDs/16_13C.fid/log]

Tue Dec  8 14:41:23 2020: Experiment started
Tue Dec  8 14:41:32 2020: BS 1 completed
Tue Dec  8 14:41:40 2020: BS 2 completed
Tue Dec  8 14:41:48 2020: BS 3 completed
Tue Dec  8 14:41:56 2020: BS 4 completed
Tue Dec  8 14:42:04 2020: BS 5 completed
Tue Dec  8 14:42:13 2020: BS 6 completed
Tue Dec  8 14:42:21 2020: BS 7 completed
Tue Dec  8 14:42:29 2020: BS 8 completed
Tue Dec  8 14:42:37 2020: BS 9 completed
Tue Dec  8 14:42:45 2020: BS 10 completed
Tue Dec  8 14:42:53 2020: BS 11 completed
Tue Dec  8 14:43:02 2020: BS 12 completed
Tue Dec  8 14:43:10 2020: BS 13 completed
Tue Dec  8 14:43:18 2020: BS 14 completed
Tue Dec  8 14:43:26 2020: BS 15 completed
Tue Dec  8 14:43:34 2020: BS 16 completed
Tue Dec  8 14:43:42 2020: BS 17 completed
Tue Dec  8 14:43:51 2020: BS 18 completed
Tue Dec  8 14:43:59 2020: BS 19 completed
Tue Dec  8 14:44:07 2020: BS 20 completed
Tue Dec  8 14:44:15 2020: BS 21 completed
Tue Dec  8 14:44:23 2020: BS 22 completed
Tue Dec  8 14:44:26 2020: Acquisition aborted
