# Supplementary material for: Syntheses of 2- and 3-Substituted Morpholine Congeners via Ring Opening of 2-Tosyl-1,2-Oxazetidine
Source: J Org Chem. 2023 Apr 26;88(9):6182–91. doi: 10.1021/acs.joc.3c00207 (PMC10167689; doi:10.1021/acs.joc.3c00207)
Supplement: Supplementary file 2 — jo3c00207_si_002.zip [file jo3c00207_si_002.zip › FIDs/16_1H.fid/log]

Tue Dec  8 14:39:13 2020: Experiment started
Tue Dec  8 14:39:17 2020: BS 1 completed
Tue Dec  8 14:39:20 2020: BS 2 completed
Tue Dec  8 14:39:23 2020: BS 3 completed
Tue Dec  8 14:39:26 2020: BS 4 completed
Tue Dec  8 14:39:29 2020: BS 5 completed
Tue Dec  8 14:39:32 2020: BS 6 completed
Tue Dec  8 14:39:35 2020: BS 7 completed
Tue Dec  8 14:39:38 2020: BS 8 completed
Tue Dec  8 14:39:41 2020: BS 9 completed
Tue Dec  8 14:39:44 2020: BS 10 completed
Tue Dec  8 14:39:47 2020: BS 11 completed
Tue Dec  8 14:39:50 2020: BS 12 completed
Tue Dec  8 14:39:53 2020: BS 13 completed
Tue Dec  8 14:39:56 2020: BS 14 completed
Tue Dec  8 14:39:59 2020: BS 15 completed
Tue Dec  8 14:40:02 2020: BS 16 completed
Tue Dec  8 14:40:05 2020: BS 17 completed
Tue Dec  8 14:40:08 2020: BS 18 completed
Tue Dec  8 14:40:11 2020: BS 19 completed
Tue Dec  8 14:40:14 2020: BS 20 completed
Tue Dec  8 14:40:17 2020: BS 21 completed
Tue Dec  8 14:40:21 2020: BS 22 completed
Tue Dec  8 14:40:24 2020: BS 23 completed
Tue Dec  8 14:40:27 2020: BS 24 completed
Tue Dec  8 14:40:30 2020: BS 25 completed
Tue Dec  8 14:40:33 2020: BS 26 completed
Tue Dec  8 14:40:36 2020: BS 27 completed
Tue Dec  8 14:40:39 2020: BS 28 completed
Tue Dec  8 14:40:42 2020: BS 29 completed
Tue Dec  8 14:40:45 2020: BS 30 completed
Tue Dec  8 14:40:48 2020: BS 31 completed
Tue Dec  8 14:40:51 2020: Acquisition complete
