# Supplementary material for: Syntheses of 2- and 3-Substituted Morpholine Congeners via Ring Opening of 2-Tosyl-1,2-Oxazetidine
Source: J Org Chem. 2023 Apr 26;88(9):6182–91. doi: 10.1021/acs.joc.3c00207 (PMC10167689; doi:10.1021/acs.joc.3c00207)
Supplement: Supplementary file 2 — jo3c00207_si_002.zip [file jo3c00207_si_002.zip › FIDs/2a_13C.fid/log]

Thu Aug  1 15:06:57 2019: Experiment started
Thu Aug  1 15:07:19 2019: BS 1 completed
Thu Aug  1 15:07:24 2019: BS 2 completed
Thu Aug  1 15:07:28 2019: BS 3 completed
Thu Aug  1 15:07:33 2019: BS 4 completed
Thu Aug  1 15:07:38 2019: BS 5 completed
Thu Aug  1 15:07:42 2019: BS 6 completed
Thu Aug  1 15:07:47 2019: BS 7 completed
Thu Aug  1 15:07:51 2019: BS 8 completed
Thu Aug  1 15:07:56 2019: BS 9 completed
Thu Aug  1 15:08:01 2019: BS 10 completed
Thu Aug  1 15:08:05 2019: BS 11 completed
Thu Aug  1 15:08:10 2019: BS 12 completed
Thu Aug  1 15:08:14 2019: BS 13 completed
Thu Aug  1 15:08:19 2019: BS 14 completed
Thu Aug  1 15:08:24 2019: BS 15 completed
Thu Aug  1 15:08:28 2019: BS 16 completed
Thu Aug  1 15:08:33 2019: BS 17 completed
Thu Aug  1 15:08:37 2019: BS 18 completed
Thu Aug  1 15:08:42 2019: BS 19 completed
Thu Aug  1 15:08:47 2019: BS 20 completed
Thu Aug  1 15:08:51 2019: BS 21 completed
Thu Aug  1 15:08:56 2019: BS 22 completed
Thu Aug  1 15:09:00 2019: BS 23 completed
Thu Aug  1 15:09:05 2019: BS 24 completed
Thu Aug  1 15:09:10 2019: BS 25 completed
Thu Aug  1 15:09:14 2019: BS 26 completed
Thu Aug  1 15:09:19 2019: BS 27 completed
Thu Aug  1 15:09:23 2019: BS 28 completed
Thu Aug  1 15:09:28 2019: BS 29 completed
Thu Aug  1 15:09:33 2019: BS 30 completed
Thu Aug  1 15:09:37 2019: BS 31 completed
Thu Aug  1 15:09:42 2019: BS 32 completed
Thu Aug  1 15:09:46 2019: BS 33 completed
Thu Aug  1 15:09:51 2019: BS 34 completed
Thu Aug  1 15:09:56 2019: BS 35 completed
Thu Aug  1 15:10:00 2019: BS 36 completed
Thu Aug  1 15:10:05 2019: BS 37 completed
Thu Aug  1 15:10:09 2019: BS 38 completed
Thu Aug  1 15:10:14 2019: BS 39 completed
Thu Aug  1 15:10:19 2019: BS 40 completed
Thu Aug  1 15:10:23 2019: BS 41 completed
Thu Aug  1 15:10:28 2019: BS 42 completed
Thu Aug  1 15:10:32 2019: BS 43 completed
Thu Aug  1 15:10:37 2019: BS 44 completed
Thu Aug  1 15:10:42 2019: BS 45 completed
Thu Aug  1 15:10:46 2019: BS 46 completed
Thu Aug  1 15:10:51 2019: BS 47 completed
Thu Aug  1 15:10:55 2019: BS 48 completed
Thu Aug  1 15:11:00 2019: BS 49 completed
Thu Aug  1 15:11:05 2019: BS 50 completed
Thu Aug  1 15:11:09 2019: BS 51 completed
Thu Aug  1 15:11:14 2019: BS 52 completed
Thu Aug  1 15:11:18 2019: BS 53 completed
Thu Aug  1 15:11:23 2019: BS 54 completed
Thu Aug  1 15:11:28 2019: BS 55 completed
Thu Aug  1 15:11:32 2019: BS 56 completed
Thu Aug  1 15:11:37 2019: BS 57 completed
Thu Aug  1 15:11:41 2019: BS 58 completed
Thu Aug  1 15:11:46 2019: BS 59 completed
Thu Aug  1 15:11:51 2019: BS 60 completed
Thu Aug  1 15:11:52 2019: Acquisition aborted
