# Supplementary material for: Syntheses of 2- and 3-Substituted Morpholine Congeners via Ring Opening of 2-Tosyl-1,2-Oxazetidine
Source: J Org Chem. 2023 Apr 26;88(9):6182–91. doi: 10.1021/acs.joc.3c00207 (PMC10167689; doi:10.1021/acs.joc.3c00207)
Supplement: Supplementary file 2 — jo3c00207_si_002.zip [file jo3c00207_si_002.zip › FIDs/2d_13C.fid/log]

Tue Nov 24 12:12:03 2020: Experiment started
Tue Nov 24 12:12:12 2020: BS 1 completed
Tue Nov 24 12:13:58 2020: BS 14 completed
Tue Nov 24 12:14:06 2020: BS 15 completed
Tue Nov 24 12:14:14 2020: BS 16 completed
Tue Nov 24 12:14:23 2020: BS 17 completed
Tue Nov 24 12:15:44 2020: BS 27 completed
Tue Nov 24 12:15:53 2020: BS 28 completed
Tue Nov 24 12:16:01 2020: BS 29 completed
Tue Nov 24 12:16:09 2020: BS 30 completed
Tue Nov 24 12:16:17 2020: BS 31 completed
Tue Nov 24 12:16:25 2020: BS 32 completed
Tue Nov 24 12:16:30 2020: Acquisition aborted
