# Supplementary material for: Syntheses of 2- and 3-Substituted Morpholine Congeners via Ring Opening of 2-Tosyl-1,2-Oxazetidine
Source: J Org Chem. 2023 Apr 26;88(9):6182–91. doi: 10.1021/acs.joc.3c00207 (PMC10167689; doi:10.1021/acs.joc.3c00207)
Supplement: Supplementary file 2 — jo3c00207_si_002.zip [file jo3c00207_si_002.zip › FIDs/2d_1H.fid/log]

Tue Nov 24 12:09:50 2020: Experiment started
Tue Nov 24 12:09:54 2020: BS 1 completed
Tue Nov 24 12:09:56 2020: BS 2 completed
Tue Nov 24 12:09:59 2020: BS 3 completed
Tue Nov 24 12:10:02 2020: BS 4 completed
Tue Nov 24 12:10:05 2020: BS 5 completed
Tue Nov 24 12:10:08 2020: BS 6 completed
Tue Nov 24 12:10:11 2020: BS 7 completed
Tue Nov 24 12:10:13 2020: BS 8 completed
Tue Nov 24 12:10:16 2020: BS 9 completed
Tue Nov 24 12:10:19 2020: BS 10 completed
Tue Nov 24 12:10:22 2020: BS 11 completed
Tue Nov 24 12:10:25 2020: BS 12 completed
Tue Nov 24 12:10:28 2020: BS 13 completed
Tue Nov 24 12:10:30 2020: BS 14 completed
Tue Nov 24 12:10:33 2020: BS 15 completed
Tue Nov 24 12:10:36 2020: BS 16 completed
Tue Nov 24 12:10:39 2020: BS 17 completed
Tue Nov 24 12:10:42 2020: BS 18 completed
Tue Nov 24 12:10:44 2020: BS 19 completed
Tue Nov 24 12:10:47 2020: BS 20 completed
Tue Nov 24 12:10:50 2020: BS 21 completed
Tue Nov 24 12:10:53 2020: BS 22 completed
Tue Nov 24 12:10:56 2020: BS 23 completed
Tue Nov 24 12:10:59 2020: BS 24 completed
Tue Nov 24 12:11:01 2020: BS 25 completed
Tue Nov 24 12:11:04 2020: BS 26 completed
Tue Nov 24 12:11:07 2020: BS 27 completed
Tue Nov 24 12:11:10 2020: BS 28 completed
Tue Nov 24 12:11:13 2020: BS 29 completed
Tue Nov 24 12:11:15 2020: BS 30 completed
Tue Nov 24 12:11:18 2020: BS 31 completed
Tue Nov 24 12:11:21 2020: Acquisition complete
