# Supplementary material for: Syntheses of 2- and 3-Substituted Morpholine Congeners via Ring Opening of 2-Tosyl-1,2-Oxazetidine
Source: J Org Chem. 2023 Apr 26;88(9):6182–91. doi: 10.1021/acs.joc.3c00207 (PMC10167689; doi:10.1021/acs.joc.3c00207)
Supplement: Supplementary file 2 — jo3c00207_si_002.zip [file jo3c00207_si_002.zip › FIDs/2f_13C.fid/log]

Tue Nov 17 12:53:18 2020: Experiment started
Tue Nov 17 12:53:27 2020: BS 1 completed
Tue Nov 17 12:53:35 2020: BS 2 completed
Tue Nov 17 12:53:43 2020: BS 3 completed
Tue Nov 17 12:53:51 2020: BS 4 completed
Tue Nov 17 12:54:00 2020: BS 5 completed
Tue Nov 17 12:54:08 2020: BS 6 completed
Tue Nov 17 12:54:10 2020: Acquisition aborted
