# Supplementary material for: Syntheses of 2- and 3-Substituted Morpholine Congeners via Ring Opening of 2-Tosyl-1,2-Oxazetidine
Source: J Org Chem. 2023 Apr 26;88(9):6182–91. doi: 10.1021/acs.joc.3c00207 (PMC10167689; doi:10.1021/acs.joc.3c00207)
Supplement: Supplementary file 2 — jo3c00207_si_002.zip [file jo3c00207_si_002.zip › FIDs/2f_1H.fid/log]

Tue Nov 17 12:51:00 2020: Experiment started
Tue Nov 17 12:51:04 2020: BS 1 completed
Tue Nov 17 12:51:07 2020: BS 2 completed
Tue Nov 17 12:51:10 2020: BS 3 completed
Tue Nov 17 12:51:13 2020: BS 4 completed
Tue Nov 17 12:51:15 2020: BS 5 completed
Tue Nov 17 12:51:18 2020: BS 6 completed
Tue Nov 17 12:51:21 2020: BS 7 completed
Tue Nov 17 12:51:24 2020: BS 8 completed
Tue Nov 17 12:51:27 2020: BS 9 completed
Tue Nov 17 12:51:30 2020: BS 10 completed
Tue Nov 17 12:51:32 2020: BS 11 completed
Tue Nov 17 12:51:35 2020: BS 12 completed
Tue Nov 17 12:51:38 2020: BS 13 completed
Tue Nov 17 12:51:41 2020: BS 14 completed
Tue Nov 17 12:51:44 2020: BS 15 completed
Tue Nov 17 12:51:46 2020: BS 16 completed
Tue Nov 17 12:51:49 2020: BS 17 completed
Tue Nov 17 12:51:52 2020: BS 18 completed
Tue Nov 17 12:51:55 2020: BS 19 completed
Tue Nov 17 12:51:58 2020: BS 20 completed
Tue Nov 17 12:52:01 2020: BS 21 completed
Tue Nov 17 12:52:03 2020: BS 22 completed
Tue Nov 17 12:52:06 2020: BS 23 completed
Tue Nov 17 12:52:09 2020: BS 24 completed
Tue Nov 17 12:52:12 2020: BS 25 completed
Tue Nov 17 12:52:15 2020: BS 26 completed
Tue Nov 17 12:52:18 2020: BS 27 completed
Tue Nov 17 12:52:20 2020: BS 28 completed
Tue Nov 17 12:52:23 2020: BS 29 completed
Tue Nov 17 12:52:26 2020: BS 30 completed
Tue Nov 17 12:52:29 2020: BS 31 completed
Tue Nov 17 12:52:32 2020: BS 32 completed
Tue Nov 17 12:52:33 2020: Acquisition aborted
