# Supplementary material for: Syntheses of 2- and 3-Substituted Morpholine Congeners via Ring Opening of 2-Tosyl-1,2-Oxazetidine
Source: J Org Chem. 2023 Apr 26;88(9):6182–91. doi: 10.1021/acs.joc.3c00207 (PMC10167689; doi:10.1021/acs.joc.3c00207)
Supplement: Supplementary file 2 — jo3c00207_si_002.zip [file jo3c00207_si_002.zip › FIDs/2g_13C.fid/log]

Mon Nov 16 10:53:10 2020: Experiment started
Mon Nov 16 10:53:19 2020: BS 1 completed
Mon Nov 16 10:53:27 2020: BS 2 completed
Mon Nov 16 10:53:35 2020: BS 3 completed
Mon Nov 16 10:53:43 2020: BS 4 completed
Mon Nov 16 10:54:32 2020: BS 10 completed
Mon Nov 16 10:54:41 2020: BS 11 completed
Mon Nov 16 10:54:49 2020: BS 12 completed
Mon Nov 16 10:54:57 2020: BS 13 completed
Mon Nov 16 10:55:05 2020: BS 14 completed
Mon Nov 16 10:55:13 2020: BS 15 completed
Mon Nov 16 10:55:22 2020: BS 16 completed
Mon Nov 16 10:55:30 2020: BS 17 completed
Mon Nov 16 10:55:38 2020: BS 18 completed
Mon Nov 16 10:55:46 2020: BS 19 completed
Mon Nov 16 10:55:54 2020: BS 20 completed
Mon Nov 16 10:55:56 2020: Acquisition aborted
