# Supplementary material for: Syntheses of 2- and 3-Substituted Morpholine Congeners via Ring Opening of 2-Tosyl-1,2-Oxazetidine
Source: J Org Chem. 2023 Apr 26;88(9):6182–91. doi: 10.1021/acs.joc.3c00207 (PMC10167689; doi:10.1021/acs.joc.3c00207)
Supplement: Supplementary file 2 — jo3c00207_si_002.zip [file jo3c00207_si_002.zip › FIDs/2g_1H.fid/log]

Mon Nov 16 10:51:27 2020: Experiment started
Mon Nov 16 10:51:33 2020: BS 1 completed
Mon Nov 16 10:51:39 2020: BS 2 completed
Mon Nov 16 10:51:45 2020: BS 3 completed
Mon Nov 16 10:51:50 2020: BS 4 completed
Mon Nov 16 10:51:56 2020: BS 5 completed
Mon Nov 16 10:52:02 2020: BS 6 completed
Mon Nov 16 10:52:07 2020: BS 7 completed
Mon Nov 16 10:52:13 2020: BS 8 completed
Mon Nov 16 10:52:19 2020: BS 9 completed
Mon Nov 16 10:52:24 2020: BS 10 completed
Mon Nov 16 10:52:30 2020: BS 11 completed
Mon Nov 16 10:52:36 2020: BS 12 completed
Mon Nov 16 10:52:36 2020: Acquisition aborted
