# Supplementary material for: Syntheses of 2- and 3-Substituted Morpholine Congeners via Ring Opening of 2-Tosyl-1,2-Oxazetidine
Source: J Org Chem. 2023 Apr 26;88(9):6182–91. doi: 10.1021/acs.joc.3c00207 (PMC10167689; doi:10.1021/acs.joc.3c00207)
Supplement: Supplementary file 2 — jo3c00207_si_002.zip [file jo3c00207_si_002.zip › FIDs/2i_13C.fid/log]

Wed Nov 18 14:58:17 2020: Experiment started
Wed Nov 18 14:58:26 2020: BS 1 completed
Wed Nov 18 14:58:34 2020: BS 2 completed
Wed Nov 18 14:58:42 2020: BS 3 completed
Wed Nov 18 14:58:50 2020: BS 4 completed
Wed Nov 18 14:58:58 2020: BS 5 completed
Wed Nov 18 14:59:07 2020: BS 6 completed
Wed Nov 18 14:59:15 2020: BS 7 completed
Wed Nov 18 14:59:23 2020: BS 8 completed
Wed Nov 18 14:59:31 2020: BS 9 completed
Wed Nov 18 14:59:39 2020: BS 10 completed
Wed Nov 18 14:59:44 2020: Acquisition aborted
