# Supplementary material for: Syntheses of 2- and 3-Substituted Morpholine Congeners via Ring Opening of 2-Tosyl-1,2-Oxazetidine
Source: J Org Chem. 2023 Apr 26;88(9):6182–91. doi: 10.1021/acs.joc.3c00207 (PMC10167689; doi:10.1021/acs.joc.3c00207)
Supplement: Supplementary file 2 — jo3c00207_si_002.zip [file jo3c00207_si_002.zip › FIDs/2i_1H.fid/log]

Wed Nov 18 14:55:22 2020: Experiment started
Wed Nov 18 14:55:25 2020: BS 1 completed
Wed Nov 18 14:55:28 2020: BS 2 completed
Wed Nov 18 14:55:31 2020: BS 3 completed
Wed Nov 18 14:55:34 2020: BS 4 completed
Wed Nov 18 14:55:37 2020: BS 5 completed
Wed Nov 18 14:55:39 2020: BS 6 completed
Wed Nov 18 14:55:42 2020: BS 7 completed
Wed Nov 18 14:55:45 2020: BS 8 completed
Wed Nov 18 14:55:48 2020: BS 9 completed
Wed Nov 18 14:55:51 2020: BS 10 completed
Wed Nov 18 14:55:54 2020: BS 11 completed
Wed Nov 18 14:55:56 2020: BS 12 completed
Wed Nov 18 14:55:59 2020: BS 13 completed
Wed Nov 18 14:56:02 2020: BS 14 completed
Wed Nov 18 14:56:05 2020: BS 15 completed
Wed Nov 18 14:56:08 2020: BS 16 completed
Wed Nov 18 14:56:11 2020: BS 17 completed
Wed Nov 18 14:56:13 2020: BS 18 completed
Wed Nov 18 14:56:16 2020: BS 19 completed
Wed Nov 18 14:56:19 2020: BS 20 completed
Wed Nov 18 14:56:22 2020: BS 21 completed
Wed Nov 18 14:56:25 2020: BS 22 completed
Wed Nov 18 14:56:27 2020: BS 23 completed
Wed Nov 18 14:56:30 2020: BS 24 completed
Wed Nov 18 14:56:33 2020: BS 25 completed
Wed Nov 18 14:56:36 2020: BS 26 completed
Wed Nov 18 14:56:39 2020: BS 27 completed
Wed Nov 18 14:56:42 2020: BS 28 completed
Wed Nov 18 14:56:44 2020: BS 29 completed
Wed Nov 18 14:56:47 2020: BS 30 completed
Wed Nov 18 14:56:50 2020: BS 31 completed
Wed Nov 18 14:56:53 2020: Acquisition complete
