# Supplementary material for: Syntheses of 2- and 3-Substituted Morpholine Congeners via Ring Opening of 2-Tosyl-1,2-Oxazetidine
Source: J Org Chem. 2023 Apr 26;88(9):6182–91. doi: 10.1021/acs.joc.3c00207 (PMC10167689; doi:10.1021/acs.joc.3c00207)
Supplement: Supplementary file 2 — jo3c00207_si_002.zip [file jo3c00207_si_002.zip › FIDs/2j_13C.fid/log]

Mon Nov 16 12:27:20 2020: Experiment started
Mon Nov 16 12:27:29 2020: BS 1 completed
Mon Nov 16 12:27:37 2020: BS 2 completed
Mon Nov 16 12:27:46 2020: BS 3 completed
Mon Nov 16 12:27:54 2020: BS 4 completed
Mon Nov 16 12:28:02 2020: BS 5 completed
Mon Nov 16 12:28:10 2020: BS 6 completed
Mon Nov 16 12:28:18 2020: BS 7 completed
Mon Nov 16 12:28:27 2020: BS 8 completed
Mon Nov 16 12:28:35 2020: BS 9 completed
Mon Nov 16 12:28:43 2020: BS 10 completed
Mon Nov 16 12:28:51 2020: BS 11 completed
Mon Nov 16 12:28:59 2020: BS 12 completed
Mon Nov 16 12:29:07 2020: BS 13 completed
Mon Nov 16 12:29:16 2020: BS 14 completed
Mon Nov 16 12:29:20 2020: Acquisition aborted
