# Supplementary material for: Syntheses of 2- and 3-Substituted Morpholine Congeners via Ring Opening of 2-Tosyl-1,2-Oxazetidine
Source: J Org Chem. 2023 Apr 26;88(9):6182–91. doi: 10.1021/acs.joc.3c00207 (PMC10167689; doi:10.1021/acs.joc.3c00207)
Supplement: Supplementary file 2 — jo3c00207_si_002.zip [file jo3c00207_si_002.zip › FIDs/2j_1H.fid/log]

Mon Nov 16 12:24:54 2020: Experiment started
Mon Nov 16 12:24:58 2020: BS 1 completed
Mon Nov 16 12:25:00 2020: BS 2 completed
Mon Nov 16 12:25:03 2020: BS 3 completed
Mon Nov 16 12:25:06 2020: BS 4 completed
Mon Nov 16 12:25:09 2020: BS 5 completed
Mon Nov 16 12:25:12 2020: BS 6 completed
Mon Nov 16 12:25:15 2020: BS 7 completed
Mon Nov 16 12:25:17 2020: BS 8 completed
Mon Nov 16 12:25:20 2020: BS 9 completed
Mon Nov 16 12:25:23 2020: BS 10 completed
Mon Nov 16 12:25:26 2020: BS 11 completed
Mon Nov 16 12:25:29 2020: BS 12 completed
Mon Nov 16 12:25:31 2020: BS 13 completed
Mon Nov 16 12:25:34 2020: BS 14 completed
Mon Nov 16 12:25:37 2020: BS 15 completed
Mon Nov 16 12:25:40 2020: BS 16 completed
Mon Nov 16 12:25:43 2020: BS 17 completed
Mon Nov 16 12:25:46 2020: BS 18 completed
Mon Nov 16 12:25:48 2020: BS 19 completed
Mon Nov 16 12:25:51 2020: BS 20 completed
Mon Nov 16 12:25:54 2020: BS 21 completed
Mon Nov 16 12:25:57 2020: BS 22 completed
Mon Nov 16 12:26:00 2020: BS 23 completed
Mon Nov 16 12:26:02 2020: BS 24 completed
Mon Nov 16 12:26:05 2020: BS 25 completed
Mon Nov 16 12:26:08 2020: BS 26 completed
Mon Nov 16 12:26:11 2020: BS 27 completed
Mon Nov 16 12:26:14 2020: BS 28 completed
Mon Nov 16 12:26:17 2020: BS 29 completed
Mon Nov 16 12:26:19 2020: BS 30 completed
Mon Nov 16 12:26:22 2020: BS 31 completed
Mon Nov 16 12:26:25 2020: BS 32 completed
Mon Nov 16 12:26:26 2020: Acquisition aborted
