# Supplementary material for: Syntheses of 2- and 3-Substituted Morpholine Congeners via Ring Opening of 2-Tosyl-1,2-Oxazetidine
Source: J Org Chem. 2023 Apr 26;88(9):6182–91. doi: 10.1021/acs.joc.3c00207 (PMC10167689; doi:10.1021/acs.joc.3c00207)
Supplement: Supplementary file 2 — jo3c00207_si_002.zip [file jo3c00207_si_002.zip › FIDs/2k_13C.fid/log]

Mon Nov 16 16:42:08 2020: Experiment started
Mon Nov 16 16:42:17 2020: BS 1 completed
Mon Nov 16 16:42:26 2020: BS 2 completed
Mon Nov 16 16:42:34 2020: BS 3 completed
Mon Nov 16 16:42:42 2020: BS 4 completed
Mon Nov 16 16:42:50 2020: BS 5 completed
Mon Nov 16 16:42:58 2020: BS 6 completed
Mon Nov 16 16:43:06 2020: BS 7 completed
Mon Nov 16 16:43:15 2020: BS 8 completed
Mon Nov 16 16:43:23 2020: BS 9 completed
Mon Nov 16 16:43:31 2020: BS 10 completed
Mon Nov 16 16:43:39 2020: BS 11 completed
Mon Nov 16 16:43:47 2020: BS 12 completed
Mon Nov 16 16:43:50 2020: Acquisition aborted
