# Supplementary material for: Syntheses of 2- and 3-Substituted Morpholine Congeners via Ring Opening of 2-Tosyl-1,2-Oxazetidine
Source: J Org Chem. 2023 Apr 26;88(9):6182–91. doi: 10.1021/acs.joc.3c00207 (PMC10167689; doi:10.1021/acs.joc.3c00207)
Supplement: Supplementary file 2 — jo3c00207_si_002.zip [file jo3c00207_si_002.zip › FIDs/2k_1H.fid/log]

Mon Nov 16 16:39:48 2020: Experiment started
Mon Nov 16 16:39:52 2020: BS 1 completed
Mon Nov 16 16:39:54 2020: BS 2 completed
Mon Nov 16 16:39:57 2020: BS 3 completed
Mon Nov 16 16:40:00 2020: BS 4 completed
Mon Nov 16 16:40:03 2020: BS 5 completed
Mon Nov 16 16:40:06 2020: BS 6 completed
Mon Nov 16 16:40:08 2020: BS 7 completed
Mon Nov 16 16:40:11 2020: BS 8 completed
Mon Nov 16 16:40:14 2020: BS 9 completed
Mon Nov 16 16:40:17 2020: BS 10 completed
Mon Nov 16 16:40:20 2020: BS 11 completed
Mon Nov 16 16:40:23 2020: BS 12 completed
Mon Nov 16 16:40:25 2020: BS 13 completed
Mon Nov 16 16:40:28 2020: BS 14 completed
Mon Nov 16 16:40:31 2020: BS 15 completed
Mon Nov 16 16:40:34 2020: BS 16 completed
Mon Nov 16 16:40:37 2020: BS 17 completed
Mon Nov 16 16:40:40 2020: BS 18 completed
Mon Nov 16 16:40:42 2020: BS 19 completed
Mon Nov 16 16:40:45 2020: BS 20 completed
Mon Nov 16 16:40:48 2020: BS 21 completed
Mon Nov 16 16:40:51 2020: BS 22 completed
Mon Nov 16 16:40:54 2020: BS 23 completed
Mon Nov 16 16:40:56 2020: BS 24 completed
Mon Nov 16 16:40:59 2020: BS 25 completed
Mon Nov 16 16:41:02 2020: BS 26 completed
Mon Nov 16 16:41:05 2020: BS 27 completed
Mon Nov 16 16:41:08 2020: BS 28 completed
Mon Nov 16 16:41:11 2020: BS 29 completed
Mon Nov 16 16:41:13 2020: BS 30 completed
Mon Nov 16 16:41:16 2020: BS 31 completed
Mon Nov 16 16:41:19 2020: Acquisition complete
