# Supplementary material for: Syntheses of 2- and 3-Substituted Morpholine Congeners via Ring Opening of 2-Tosyl-1,2-Oxazetidine
Source: J Org Chem. 2023 Apr 26;88(9):6182–91. doi: 10.1021/acs.joc.3c00207 (PMC10167689; doi:10.1021/acs.joc.3c00207)
Supplement: Supplementary file 2 — jo3c00207_si_002.zip [file jo3c00207_si_002.zip › FIDs/2l_13C.fid/log]

Fri Nov 13 12:40:05 2020: Experiment started
Fri Nov 13 12:40:14 2020: BS 1 completed
Fri Nov 13 12:40:22 2020: BS 2 completed
Fri Nov 13 12:40:30 2020: BS 3 completed
Fri Nov 13 12:40:38 2020: BS 4 completed
Fri Nov 13 12:40:47 2020: BS 5 completed
Fri Nov 13 12:40:55 2020: BS 6 completed
Fri Nov 13 12:41:03 2020: BS 7 completed
Fri Nov 13 12:41:11 2020: BS 8 completed
Fri Nov 13 12:41:19 2020: BS 9 completed
Fri Nov 13 12:41:27 2020: BS 10 completed
Fri Nov 13 12:41:31 2020: Acquisition aborted
