# Supplementary material for: Syntheses of 2- and 3-Substituted Morpholine Congeners via Ring Opening of 2-Tosyl-1,2-Oxazetidine
Source: J Org Chem. 2023 Apr 26;88(9):6182–91. doi: 10.1021/acs.joc.3c00207 (PMC10167689; doi:10.1021/acs.joc.3c00207)
Supplement: Supplementary file 2 — jo3c00207_si_002.zip [file jo3c00207_si_002.zip › FIDs/2l_1H.fid/log]

Fri Nov 13 12:38:36 2020: Experiment started
Fri Nov 13 12:38:40 2020: BS 1 completed
Fri Nov 13 12:38:43 2020: BS 2 completed
Fri Nov 13 12:38:46 2020: BS 3 completed
Fri Nov 13 12:38:48 2020: BS 4 completed
Fri Nov 13 12:38:51 2020: BS 5 completed
Fri Nov 13 12:38:54 2020: BS 6 completed
Fri Nov 13 12:38:57 2020: BS 7 completed
Fri Nov 13 12:39:00 2020: BS 8 completed
Fri Nov 13 12:39:01 2020: Acquisition aborted
