# Supplementary material for: Syntheses of 2- and 3-Substituted Morpholine Congeners via Ring Opening of 2-Tosyl-1,2-Oxazetidine
Source: J Org Chem. 2023 Apr 26;88(9):6182–91. doi: 10.1021/acs.joc.3c00207 (PMC10167689; doi:10.1021/acs.joc.3c00207)
Supplement: Supplementary file 2 — jo3c00207_si_002.zip [file jo3c00207_si_002.zip › FIDs/3a_i_major_13C.fid/log]

Wed Feb 13 15:13:38 2019: Experiment started
Wed Feb 13 15:14:04 2019: BS 1 completed
Wed Feb 13 15:14:28 2019: BS 2 completed
Wed Feb 13 15:14:52 2019: BS 3 completed
Wed Feb 13 15:15:16 2019: BS 4 completed
Wed Feb 13 15:15:40 2019: BS 5 completed
Wed Feb 13 15:16:04 2019: BS 6 completed
Wed Feb 13 15:16:29 2019: BS 7 completed
Wed Feb 13 15:16:53 2019: BS 8 completed
Wed Feb 13 15:17:17 2019: BS 9 completed
Wed Feb 13 15:17:41 2019: BS 10 completed
Wed Feb 13 15:17:46 2019: Acquisition aborted
