# Supplementary material for: Syntheses of 2- and 3-Substituted Morpholine Congeners via Ring Opening of 2-Tosyl-1,2-Oxazetidine
Source: J Org Chem. 2023 Apr 26;88(9):6182–91. doi: 10.1021/acs.joc.3c00207 (PMC10167689; doi:10.1021/acs.joc.3c00207)
Supplement: Supplementary file 2 — jo3c00207_si_002.zip [file jo3c00207_si_002.zip › FIDs/3a_ii_minor_13C.fid/log]

Thu Feb 14 13:16:45 2019: Experiment started
Thu Feb 14 13:17:10 2019: BS 1 completed
Thu Feb 14 13:17:34 2019: BS 2 completed
Thu Feb 14 13:17:59 2019: BS 3 completed
Thu Feb 14 13:18:23 2019: BS 4 completed
Thu Feb 14 13:18:47 2019: BS 5 completed
Thu Feb 14 13:19:11 2019: BS 6 completed
Thu Feb 14 13:19:35 2019: BS 7 completed
Thu Feb 14 13:20:00 2019: BS 8 completed
Thu Feb 14 13:20:24 2019: BS 9 completed
Thu Feb 14 13:20:48 2019: BS 10 completed
Thu Feb 14 13:21:12 2019: BS 11 completed
Thu Feb 14 13:21:36 2019: BS 12 completed
Thu Feb 14 13:22:00 2019: BS 13 completed
Thu Feb 14 13:22:25 2019: BS 14 completed
Thu Feb 14 13:22:49 2019: BS 15 completed
Thu Feb 14 13:23:13 2019: BS 16 completed
Thu Feb 14 13:23:13 2019: Acquisition aborted
