# Supplementary material for: Syntheses of 2- and 3-Substituted Morpholine Congeners via Ring Opening of 2-Tosyl-1,2-Oxazetidine
Source: J Org Chem. 2023 Apr 26;88(9):6182–91. doi: 10.1021/acs.joc.3c00207 (PMC10167689; doi:10.1021/acs.joc.3c00207)
Supplement: Supplementary file 2 — jo3c00207_si_002.zip [file jo3c00207_si_002.zip › FIDs/3b_13C.fid/log]

Mon Nov  2 16:41:02 2020: Experiment started
Mon Nov  2 16:41:15 2020: BS 1 completed
Mon Nov  2 16:41:27 2020: BS 2 completed
Mon Nov  2 16:41:39 2020: BS 3 completed
Mon Nov  2 16:41:51 2020: BS 4 completed
Mon Nov  2 16:42:03 2020: BS 5 completed
Mon Nov  2 16:42:16 2020: BS 6 completed
Mon Nov  2 16:42:28 2020: BS 7 completed
Mon Nov  2 16:42:40 2020: BS 8 completed
Mon Nov  2 16:42:52 2020: BS 9 completed
Mon Nov  2 16:43:04 2020: BS 10 completed
Mon Nov  2 16:43:16 2020: BS 11 completed
Mon Nov  2 16:43:29 2020: BS 12 completed
Mon Nov  2 16:43:41 2020: BS 13 completed
Mon Nov  2 16:43:53 2020: BS 14 completed
Mon Nov  2 16:44:05 2020: BS 15 completed
Mon Nov  2 16:44:17 2020: BS 16 completed
Mon Nov  2 16:44:30 2020: BS 17 completed
Mon Nov  2 16:44:42 2020: BS 18 completed
Mon Nov  2 16:44:54 2020: BS 19 completed
Mon Nov  2 16:45:06 2020: BS 20 completed
Mon Nov  2 16:45:18 2020: BS 21 completed
Mon Nov  2 16:45:30 2020: BS 22 completed
Mon Nov  2 16:45:43 2020: BS 23 completed
Mon Nov  2 16:45:55 2020: BS 24 completed
Mon Nov  2 16:46:07 2020: BS 25 completed
Mon Nov  2 16:46:19 2020: BS 26 completed
Mon Nov  2 16:46:23 2020: Acquisition aborted
