# Supplementary material for: Syntheses of 2- and 3-Substituted Morpholine Congeners via Ring Opening of 2-Tosyl-1,2-Oxazetidine
Source: J Org Chem. 2023 Apr 26;88(9):6182–91. doi: 10.1021/acs.joc.3c00207 (PMC10167689; doi:10.1021/acs.joc.3c00207)
Supplement: Supplementary file 2 — jo3c00207_si_002.zip [file jo3c00207_si_002.zip › FIDs/3b_1H.fid/log]

Mon Nov  2 16:40:00 2020: Experiment started
Mon Nov  2 16:40:04 2020: BS 1 completed
Mon Nov  2 16:40:07 2020: BS 2 completed
Mon Nov  2 16:40:10 2020: BS 3 completed
Mon Nov  2 16:40:13 2020: BS 4 completed
Mon Nov  2 16:40:15 2020: BS 5 completed
Mon Nov  2 16:40:18 2020: BS 6 completed
Mon Nov  2 16:40:21 2020: BS 7 completed
Mon Nov  2 16:40:24 2020: BS 8 completed
Mon Nov  2 16:40:25 2020: Acquisition aborted
