# Supplementary material for: Syntheses of 2- and 3-Substituted Morpholine Congeners via Ring Opening of 2-Tosyl-1,2-Oxazetidine
Source: J Org Chem. 2023 Apr 26;88(9):6182–91. doi: 10.1021/acs.joc.3c00207 (PMC10167689; doi:10.1021/acs.joc.3c00207)
Supplement: Supplementary file 2 — jo3c00207_si_002.zip [file jo3c00207_si_002.zip › FIDs/3c_13C.fid/log]

Thu Jul 23 16:30:53 2020: Experiment started
Thu Jul 23 16:31:07 2020: BS 1 completed
Thu Jul 23 16:31:19 2020: BS 2 completed
Thu Jul 23 16:31:31 2020: BS 3 completed
Thu Jul 23 16:31:43 2020: BS 4 completed
Thu Jul 23 16:31:55 2020: BS 5 completed
Thu Jul 23 16:32:08 2020: BS 6 completed
Thu Jul 23 16:32:20 2020: BS 7 completed
Thu Jul 23 16:32:32 2020: BS 8 completed
Thu Jul 23 16:32:44 2020: BS 9 completed
Thu Jul 23 16:32:56 2020: BS 10 completed
Thu Jul 23 16:33:08 2020: BS 11 completed
Thu Jul 23 16:33:21 2020: BS 12 completed
Thu Jul 23 16:33:33 2020: BS 13 completed
Thu Jul 23 16:33:45 2020: BS 14 completed
Thu Jul 23 16:33:57 2020: BS 15 completed
Thu Jul 23 16:34:09 2020: BS 16 completed
Thu Jul 23 16:34:21 2020: BS 17 completed
Thu Jul 23 16:34:34 2020: BS 18 completed
Thu Jul 23 16:34:46 2020: BS 19 completed
Thu Jul 23 16:34:58 2020: BS 20 completed
Thu Jul 23 16:35:10 2020: BS 21 completed
Thu Jul 23 16:35:22 2020: BS 22 completed
Thu Jul 23 16:35:35 2020: BS 23 completed
Thu Jul 23 16:35:47 2020: BS 24 completed
Thu Jul 23 16:35:59 2020: BS 25 completed
Thu Jul 23 16:36:11 2020: BS 26 completed
Thu Jul 23 16:36:23 2020: BS 27 completed
Thu Jul 23 16:36:35 2020: BS 28 completed
Thu Jul 23 16:36:48 2020: BS 29 completed
Thu Jul 23 16:37:00 2020: BS 30 completed
Thu Jul 23 16:37:12 2020: BS 31 completed
Thu Jul 23 16:37:24 2020: BS 32 completed
Thu Jul 23 16:37:36 2020: BS 33 completed
Thu Jul 23 16:37:40 2020: Acquisition aborted
