# Supplementary material for: Syntheses of 2- and 3-Substituted Morpholine Congeners via Ring Opening of 2-Tosyl-1,2-Oxazetidine
Source: J Org Chem. 2023 Apr 26;88(9):6182–91. doi: 10.1021/acs.joc.3c00207 (PMC10167689; doi:10.1021/acs.joc.3c00207)
Supplement: Supplementary file 2 — jo3c00207_si_002.zip [file jo3c00207_si_002.zip › FIDs/3d_13C.fid/log]

Mon Nov  2 17:13:39 2020: Experiment started
Mon Nov  2 17:13:52 2020: BS 1 completed
Mon Nov  2 17:14:04 2020: BS 2 completed
Mon Nov  2 17:14:16 2020: BS 3 completed
Mon Nov  2 17:14:28 2020: BS 4 completed
Mon Nov  2 17:14:41 2020: BS 5 completed
Mon Nov  2 17:14:53 2020: BS 6 completed
Mon Nov  2 17:15:05 2020: BS 7 completed
Mon Nov  2 17:15:17 2020: BS 8 completed
Mon Nov  2 17:15:29 2020: BS 9 completed
Mon Nov  2 17:15:42 2020: BS 10 completed
Mon Nov  2 17:15:54 2020: BS 11 completed
Mon Nov  2 17:16:06 2020: BS 12 completed
Mon Nov  2 17:16:18 2020: BS 13 completed
Mon Nov  2 17:16:30 2020: BS 14 completed
Mon Nov  2 17:16:42 2020: BS 15 completed
Mon Nov  2 17:16:55 2020: BS 16 completed
Mon Nov  2 17:17:07 2020: BS 17 completed
Mon Nov  2 17:17:19 2020: BS 18 completed
Mon Nov  2 17:17:31 2020: BS 19 completed
Mon Nov  2 17:17:43 2020: BS 20 completed
Mon Nov  2 17:17:55 2020: BS 21 completed
Mon Nov  2 17:18:08 2020: BS 22 completed
Mon Nov  2 17:18:20 2020: BS 23 completed
Mon Nov  2 17:18:32 2020: BS 24 completed
Mon Nov  2 17:18:44 2020: BS 25 completed
Mon Nov  2 17:18:56 2020: BS 26 completed
Mon Nov  2 17:19:08 2020: BS 27 completed
Mon Nov  2 17:19:21 2020: BS 28 completed
Mon Nov  2 17:19:33 2020: BS 29 completed
Mon Nov  2 17:19:45 2020: BS 30 completed
Mon Nov  2 17:19:57 2020: BS 31 completed
Mon Nov  2 17:20:09 2020: BS 32 completed
Mon Nov  2 17:20:22 2020: BS 33 completed
Mon Nov  2 17:20:34 2020: BS 34 completed
Mon Nov  2 17:20:39 2020: Acquisition aborted
