# Supplementary material for: Syntheses of 2- and 3-Substituted Morpholine Congeners via Ring Opening of 2-Tosyl-1,2-Oxazetidine
Source: J Org Chem. 2023 Apr 26;88(9):6182–91. doi: 10.1021/acs.joc.3c00207 (PMC10167689; doi:10.1021/acs.joc.3c00207)
Supplement: Supplementary file 2 — jo3c00207_si_002.zip [file jo3c00207_si_002.zip › FIDs/3e_major_13C.fid/log]

Thu Oct 29 12:28:52 2020: Experiment started
Thu Oct 29 12:29:09 2020: BS 1 completed
Thu Oct 29 12:29:25 2020: BS 2 completed
Thu Oct 29 12:29:41 2020: BS 3 completed
Thu Oct 29 12:29:57 2020: BS 4 completed
Thu Oct 29 12:30:13 2020: BS 5 completed
Thu Oct 29 12:33:11 2020: BS 16 completed
Thu Oct 29 12:33:28 2020: BS 17 completed
Thu Oct 29 12:33:44 2020: BS 18 completed
Thu Oct 29 12:34:00 2020: BS 19 completed
Thu Oct 29 12:34:16 2020: BS 20 completed
Thu Oct 29 12:34:32 2020: BS 21 completed
Thu Oct 29 12:34:48 2020: BS 22 completed
Thu Oct 29 12:35:05 2020: BS 23 completed
Thu Oct 29 12:35:21 2020: BS 24 completed
Thu Oct 29 12:35:37 2020: BS 25 completed
Thu Oct 29 12:35:53 2020: BS 26 completed
Thu Oct 29 12:36:09 2020: BS 27 completed
Thu Oct 29 12:36:25 2020: BS 28 completed
Thu Oct 29 12:36:42 2020: BS 29 completed
Thu Oct 29 12:36:58 2020: BS 30 completed
Thu Oct 29 12:37:14 2020: BS 31 completed
Thu Oct 29 12:37:30 2020: BS 32 completed
Thu Oct 29 12:38:03 2020: BS 34 completed
Thu Oct 29 12:38:19 2020: BS 35 completed
Thu Oct 29 12:38:35 2020: BS 36 completed
Thu Oct 29 12:38:51 2020: BS 37 completed
Thu Oct 29 12:39:07 2020: BS 38 completed
Thu Oct 29 12:39:23 2020: BS 39 completed
Thu Oct 29 12:39:40 2020: BS 40 completed
Thu Oct 29 12:39:56 2020: BS 41 completed
Thu Oct 29 12:40:12 2020: BS 42 completed
Thu Oct 29 12:40:28 2020: BS 43 completed
Thu Oct 29 12:40:44 2020: BS 44 completed
Thu Oct 29 12:41:00 2020: BS 45 completed
Thu Oct 29 12:41:17 2020: BS 46 completed
Thu Oct 29 12:41:17 2020: Acquisition aborted
