# Supplementary material for: Syntheses of 2- and 3-Substituted Morpholine Congeners via Ring Opening of 2-Tosyl-1,2-Oxazetidine
Source: J Org Chem. 2023 Apr 26;88(9):6182–91. doi: 10.1021/acs.joc.3c00207 (PMC10167689; doi:10.1021/acs.joc.3c00207)
Supplement: Supplementary file 2 — jo3c00207_si_002.zip [file jo3c00207_si_002.zip › FIDs/3e_minor_13C.fid/log]

Wed Dec 16 16:26:41 2020: Experiment started
Wed Dec 16 16:27:31 2020: BS 6 completed
Wed Dec 16 16:27:39 2020: BS 7 completed
Wed Dec 16 16:27:47 2020: BS 8 completed
Wed Dec 16 16:27:55 2020: BS 9 completed
Wed Dec 16 16:28:04 2020: BS 10 completed
Wed Dec 16 16:28:12 2020: BS 11 completed
Wed Dec 16 16:28:20 2020: BS 12 completed
Wed Dec 16 16:28:28 2020: BS 13 completed
Wed Dec 16 16:28:36 2020: BS 14 completed
Wed Dec 16 16:28:45 2020: BS 15 completed
Wed Dec 16 16:28:53 2020: BS 16 completed
Wed Dec 16 16:29:01 2020: BS 17 completed
Wed Dec 16 16:29:09 2020: BS 18 completed
Wed Dec 16 16:29:17 2020: BS 19 completed
Wed Dec 16 16:29:25 2020: BS 20 completed
Wed Dec 16 16:29:34 2020: BS 21 completed
Wed Dec 16 16:29:42 2020: BS 22 completed
Wed Dec 16 16:29:50 2020: BS 23 completed
Wed Dec 16 16:29:58 2020: BS 24 completed
Wed Dec 16 16:30:00 2020: Acquisition aborted
