# Supplementary material for: Syntheses of 2- and 3-Substituted Morpholine Congeners via Ring Opening of 2-Tosyl-1,2-Oxazetidine
Source: J Org Chem. 2023 Apr 26;88(9):6182–91. doi: 10.1021/acs.joc.3c00207 (PMC10167689; doi:10.1021/acs.joc.3c00207)
Supplement: Supplementary file 2 — jo3c00207_si_002.zip [file jo3c00207_si_002.zip › FIDs/3e_minor_1H.fid/log]

Wed Dec 16 16:25:51 2020: Experiment started
Wed Dec 16 16:25:54 2020: BS 1 completed
Wed Dec 16 16:25:57 2020: BS 2 completed
Wed Dec 16 16:26:00 2020: BS 3 completed
Wed Dec 16 16:26:03 2020: BS 4 completed
Wed Dec 16 16:26:06 2020: BS 5 completed
Wed Dec 16 16:26:09 2020: BS 6 completed
Wed Dec 16 16:26:11 2020: BS 7 completed
Wed Dec 16 16:26:14 2020: BS 8 completed
Wed Dec 16 16:26:17 2020: BS 9 completed
Wed Dec 16 16:26:20 2020: BS 10 completed
Wed Dec 16 16:26:23 2020: BS 11 completed
Wed Dec 16 16:26:25 2020: BS 12 completed
Wed Dec 16 16:26:26 2020: Acquisition aborted
