# Supplementary material for: Syntheses of 2- and 3-Substituted Morpholine Congeners via Ring Opening of 2-Tosyl-1,2-Oxazetidine
Source: J Org Chem. 2023 Apr 26;88(9):6182–91. doi: 10.1021/acs.joc.3c00207 (PMC10167689; doi:10.1021/acs.joc.3c00207)
Supplement: Supplementary file 2 — jo3c00207_si_002.zip [file jo3c00207_si_002.zip › FIDs/3g_13C.fid/log]

Mon Jul 27 15:28:22 2020: Experiment started
Mon Jul 27 15:28:31 2020: BS 1 completed
Mon Jul 27 15:28:39 2020: BS 2 completed
Mon Jul 27 15:28:47 2020: BS 3 completed
Mon Jul 27 15:28:55 2020: BS 4 completed
Mon Jul 27 15:29:03 2020: BS 5 completed
Mon Jul 27 15:29:12 2020: BS 6 completed
Mon Jul 27 15:29:20 2020: BS 7 completed
Mon Jul 27 15:29:28 2020: BS 8 completed
Mon Jul 27 15:29:36 2020: BS 9 completed
Mon Jul 27 15:29:44 2020: BS 10 completed
Mon Jul 27 15:29:52 2020: BS 11 completed
Mon Jul 27 15:30:01 2020: BS 12 completed
Mon Jul 27 15:30:09 2020: BS 13 completed
Mon Jul 27 15:30:17 2020: BS 14 completed
Mon Jul 27 15:30:25 2020: BS 15 completed
Mon Jul 27 15:30:33 2020: BS 16 completed
Mon Jul 27 15:30:34 2020: Acquisition aborted
