# Supplementary material for: Syntheses of 2- and 3-Substituted Morpholine Congeners via Ring Opening of 2-Tosyl-1,2-Oxazetidine
Source: J Org Chem. 2023 Apr 26;88(9):6182–91. doi: 10.1021/acs.joc.3c00207 (PMC10167689; doi:10.1021/acs.joc.3c00207)
Supplement: Supplementary file 2 — jo3c00207_si_002.zip [file jo3c00207_si_002.zip › FIDs/3h_13C.fid/log]

Tue Oct 13 17:33:06 2020: Experiment started
Tue Oct 13 17:33:21 2020: BS 1 completed
Tue Oct 13 17:33:29 2020: BS 2 completed
Tue Oct 13 17:33:37 2020: BS 3 completed
Tue Oct 13 17:33:45 2020: BS 4 completed
Tue Oct 13 17:33:54 2020: BS 5 completed
Tue Oct 13 17:34:02 2020: BS 6 completed
Tue Oct 13 17:34:10 2020: BS 7 completed
Tue Oct 13 17:34:18 2020: BS 8 completed
Tue Oct 13 17:34:26 2020: BS 9 completed
Tue Oct 13 17:34:34 2020: BS 10 completed
Tue Oct 13 17:34:43 2020: BS 11 completed
Tue Oct 13 17:34:51 2020: BS 12 completed
Tue Oct 13 17:34:59 2020: BS 13 completed
Tue Oct 13 17:35:07 2020: BS 14 completed
Tue Oct 13 17:35:15 2020: BS 15 completed
Tue Oct 13 17:35:24 2020: BS 16 completed
Tue Oct 13 17:35:32 2020: BS 17 completed
Tue Oct 13 17:35:40 2020: BS 18 completed
Tue Oct 13 17:35:48 2020: BS 19 completed
Tue Oct 13 17:35:56 2020: BS 20 completed
Tue Oct 13 17:36:04 2020: BS 21 completed
Tue Oct 13 17:36:13 2020: BS 22 completed
Tue Oct 13 17:36:21 2020: BS 23 completed
Tue Oct 13 17:36:29 2020: BS 24 completed
Tue Oct 13 17:37:02 2020: BS 28 completed
Tue Oct 13 17:37:10 2020: BS 29 completed
Tue Oct 13 17:37:18 2020: BS 30 completed
Tue Oct 13 17:37:26 2020: BS 31 completed
Tue Oct 13 17:37:34 2020: BS 32 completed
Tue Oct 13 17:37:35 2020: Acquisition aborted
