# Supplementary material for: Syntheses of 2- and 3-Substituted Morpholine Congeners via Ring Opening of 2-Tosyl-1,2-Oxazetidine
Source: J Org Chem. 2023 Apr 26;88(9):6182–91. doi: 10.1021/acs.joc.3c00207 (PMC10167689; doi:10.1021/acs.joc.3c00207)
Supplement: Supplementary file 2 — jo3c00207_si_002.zip [file jo3c00207_si_002.zip › FIDs/3h_1H.fid/log]

Mon Mar 25 15:47:19 2019: Experiment started
Mon Mar 25 15:47:31 2019: BS 1 completed
Mon Mar 25 15:47:43 2019: BS 2 completed
Mon Mar 25 15:47:55 2019: BS 3 completed
Mon Mar 25 15:48:07 2019: Acquisition complete
