# Supplementary material for: Syntheses of 2- and 3-Substituted Morpholine Congeners via Ring Opening of 2-Tosyl-1,2-Oxazetidine
Source: J Org Chem. 2023 Apr 26;88(9):6182–91. doi: 10.1021/acs.joc.3c00207 (PMC10167689; doi:10.1021/acs.joc.3c00207)
Supplement: Supplementary file 2 — jo3c00207_si_002.zip [file jo3c00207_si_002.zip › FIDs/3i_minor_13C.fid/log]

Wed Dec 16 16:33:50 2020: Experiment started
Wed Dec 16 16:34:48 2020: BS 7 completed
Wed Dec 16 16:34:56 2020: BS 8 completed
Wed Dec 16 16:35:04 2020: BS 9 completed
Wed Dec 16 16:35:13 2020: BS 10 completed
Wed Dec 16 16:35:21 2020: BS 11 completed
Wed Dec 16 16:35:37 2020: BS 13 completed
Wed Dec 16 16:35:45 2020: BS 14 completed
Wed Dec 16 16:35:53 2020: BS 15 completed
Wed Dec 16 16:36:02 2020: BS 16 completed
Wed Dec 16 16:36:10 2020: BS 17 completed
Wed Dec 16 16:36:18 2020: BS 18 completed
Wed Dec 16 16:36:26 2020: BS 19 completed
Wed Dec 16 16:36:34 2020: BS 20 completed
Wed Dec 16 16:36:42 2020: BS 21 completed
Wed Dec 16 16:36:51 2020: BS 22 completed
Wed Dec 16 16:36:59 2020: BS 23 completed
Wed Dec 16 16:37:07 2020: BS 24 completed
Wed Dec 16 16:37:15 2020: BS 25 completed
Wed Dec 16 16:37:23 2020: BS 26 completed
Wed Dec 16 16:37:31 2020: BS 27 completed
Wed Dec 16 16:37:40 2020: BS 28 completed
Wed Dec 16 16:37:48 2020: BS 29 completed
Wed Dec 16 16:37:56 2020: BS 30 completed
Wed Dec 16 16:38:04 2020: BS 31 completed
Wed Dec 16 16:38:12 2020: BS 32 completed
Wed Dec 16 16:38:21 2020: BS 33 completed
Wed Dec 16 16:38:29 2020: BS 34 completed
Wed Dec 16 16:38:37 2020: BS 35 completed
Wed Dec 16 16:38:39 2020: Acquisition aborted
