# Supplementary material for: Syntheses of 2- and 3-Substituted Morpholine Congeners via Ring Opening of 2-Tosyl-1,2-Oxazetidine
Source: J Org Chem. 2023 Apr 26;88(9):6182–91. doi: 10.1021/acs.joc.3c00207 (PMC10167689; doi:10.1021/acs.joc.3c00207)
Supplement: Supplementary file 2 — jo3c00207_si_002.zip [file jo3c00207_si_002.zip › FIDs/3j_major_13C.fid/log]

Wed Oct 28 12:28:08 2020: Experiment started
Wed Oct 28 12:28:21 2020: BS 1 completed
Wed Oct 28 12:28:33 2020: BS 2 completed
Wed Oct 28 12:28:45 2020: BS 3 completed
Wed Oct 28 12:28:57 2020: BS 4 completed
Wed Oct 28 12:29:09 2020: BS 5 completed
Wed Oct 28 12:29:22 2020: BS 6 completed
Wed Oct 28 12:29:34 2020: BS 7 completed
Wed Oct 28 12:29:46 2020: BS 8 completed
Wed Oct 28 12:29:58 2020: BS 9 completed
Wed Oct 28 12:30:10 2020: BS 10 completed
Wed Oct 28 12:30:22 2020: BS 11 completed
Wed Oct 28 12:30:35 2020: BS 12 completed
Wed Oct 28 12:30:47 2020: BS 13 completed
Wed Oct 28 12:30:59 2020: BS 14 completed
Wed Oct 28 12:31:11 2020: BS 15 completed
Wed Oct 28 12:31:23 2020: BS 16 completed
Wed Oct 28 12:31:35 2020: BS 17 completed
Wed Oct 28 12:31:48 2020: BS 18 completed
Wed Oct 28 12:32:00 2020: BS 19 completed
Wed Oct 28 12:32:12 2020: BS 20 completed
Wed Oct 28 12:32:24 2020: BS 21 completed
Wed Oct 28 12:32:36 2020: BS 22 completed
Wed Oct 28 12:32:49 2020: BS 23 completed
Wed Oct 28 12:33:01 2020: BS 24 completed
Wed Oct 28 12:33:13 2020: BS 25 completed
Wed Oct 28 12:33:25 2020: BS 26 completed
Wed Oct 28 12:34:14 2020: BS 30 completed
Wed Oct 28 12:34:26 2020: BS 31 completed
Wed Oct 28 12:34:38 2020: BS 32 completed
Wed Oct 28 12:34:50 2020: BS 33 completed
Wed Oct 28 12:35:02 2020: BS 34 completed
Wed Oct 28 12:35:03 2020: Acquisition aborted
