# Supplementary material for: Syntheses of 2- and 3-Substituted Morpholine Congeners via Ring Opening of 2-Tosyl-1,2-Oxazetidine
Source: J Org Chem. 2023 Apr 26;88(9):6182–91. doi: 10.1021/acs.joc.3c00207 (PMC10167689; doi:10.1021/acs.joc.3c00207)
Supplement: Supplementary file 2 — jo3c00207_si_002.zip [file jo3c00207_si_002.zip › FIDs/3j_minor_13C.fid/log]

Thu Dec  3 10:57:10 2020: Experiment started
Thu Dec  3 10:57:19 2020: BS 1 completed
Thu Dec  3 10:57:27 2020: BS 2 completed
Thu Dec  3 10:57:35 2020: BS 3 completed
Thu Dec  3 10:57:44 2020: BS 4 completed
Thu Dec  3 10:57:52 2020: BS 5 completed
Thu Dec  3 10:58:33 2020: BS 10 completed
Thu Dec  3 10:58:41 2020: BS 11 completed
Thu Dec  3 10:58:49 2020: BS 12 completed
Thu Dec  3 10:58:57 2020: BS 13 completed
Thu Dec  3 10:59:05 2020: BS 14 completed
Thu Dec  3 10:59:13 2020: BS 15 completed
Thu Dec  3 10:59:22 2020: BS 16 completed
Thu Dec  3 10:59:30 2020: BS 17 completed
Thu Dec  3 10:59:38 2020: BS 18 completed
Thu Dec  3 10:59:46 2020: BS 19 completed
Thu Dec  3 10:59:54 2020: BS 20 completed
Thu Dec  3 11:00:03 2020: BS 21 completed
Thu Dec  3 11:00:11 2020: BS 22 completed
Thu Dec  3 11:00:19 2020: BS 23 completed
Thu Dec  3 11:00:27 2020: BS 24 completed
Thu Dec  3 11:00:35 2020: BS 25 completed
Thu Dec  3 11:00:43 2020: BS 26 completed
Thu Dec  3 11:00:52 2020: BS 27 completed
Thu Dec  3 11:01:00 2020: BS 28 completed
Thu Dec  3 11:01:08 2020: BS 29 completed
Thu Dec  3 11:01:16 2020: BS 30 completed
Thu Dec  3 11:01:24 2020: BS 31 completed
Thu Dec  3 11:01:32 2020: BS 32 completed
Thu Dec  3 11:01:41 2020: BS 33 completed
Thu Dec  3 11:01:49 2020: BS 34 completed
Thu Dec  3 11:01:57 2020: BS 35 completed
Thu Dec  3 11:02:05 2020: BS 36 completed
Thu Dec  3 11:02:08 2020: Acquisition aborted
