# Supplementary material for: Syntheses of 2- and 3-Substituted Morpholine Congeners via Ring Opening of 2-Tosyl-1,2-Oxazetidine
Source: J Org Chem. 2023 Apr 26;88(9):6182–91. doi: 10.1021/acs.joc.3c00207 (PMC10167689; doi:10.1021/acs.joc.3c00207)
Supplement: Supplementary file 2 — jo3c00207_si_002.zip [file jo3c00207_si_002.zip › FIDs/3j_minor_1H.fid/log]

Fri Nov 27 12:51:41 2020: Experiment started
Fri Nov 27 12:51:45 2020: BS 1 completed
Fri Nov 27 12:51:48 2020: BS 2 completed
Fri Nov 27 12:51:51 2020: BS 3 completed
Fri Nov 27 12:51:54 2020: BS 4 completed
Fri Nov 27 12:51:57 2020: BS 5 completed
Fri Nov 27 12:52:00 2020: BS 6 completed
Fri Nov 27 12:52:03 2020: BS 7 completed
Fri Nov 27 12:52:06 2020: BS 8 completed
Fri Nov 27 12:52:09 2020: BS 9 completed
Fri Nov 27 12:52:12 2020: BS 10 completed
Fri Nov 27 12:52:15 2020: BS 11 completed
Fri Nov 27 12:52:18 2020: BS 12 completed
Fri Nov 27 12:52:21 2020: BS 13 completed
Fri Nov 27 12:52:24 2020: BS 14 completed
Fri Nov 27 12:52:27 2020: BS 15 completed
Fri Nov 27 12:52:30 2020: BS 16 completed
Fri Nov 27 12:52:33 2020: BS 17 completed
Fri Nov 27 12:52:36 2020: BS 18 completed
Fri Nov 27 12:52:39 2020: BS 19 completed
Fri Nov 27 12:52:43 2020: BS 20 completed
Fri Nov 27 12:52:43 2020: Acquisition aborted
