# Supplementary material for: Syntheses of 2- and 3-Substituted Morpholine Congeners via Ring Opening of 2-Tosyl-1,2-Oxazetidine
Source: J Org Chem. 2023 Apr 26;88(9):6182–91. doi: 10.1021/acs.joc.3c00207 (PMC10167689; doi:10.1021/acs.joc.3c00207)
Supplement: Supplementary file 2 — jo3c00207_si_002.zip [file jo3c00207_si_002.zip › FIDs/3k_13C.fid/log]

Thu Sep 24 16:13:57 2020: Experiment started
Thu Sep 24 16:14:11 2020: BS 1 completed
Thu Sep 24 16:14:23 2020: BS 2 completed
Thu Sep 24 16:14:35 2020: BS 3 completed
Thu Sep 24 16:14:47 2020: BS 4 completed
Thu Sep 24 16:14:59 2020: BS 5 completed
Thu Sep 24 16:15:11 2020: BS 6 completed
Thu Sep 24 16:15:24 2020: BS 7 completed
Thu Sep 24 16:15:36 2020: BS 8 completed
Thu Sep 24 16:18:38 2020: BS 23 completed
Thu Sep 24 16:18:51 2020: BS 24 completed
Thu Sep 24 16:19:03 2020: BS 25 completed
Thu Sep 24 16:19:15 2020: BS 26 completed
Thu Sep 24 16:19:27 2020: BS 27 completed
Thu Sep 24 16:19:39 2020: BS 28 completed
Thu Sep 24 16:19:51 2020: BS 29 completed
Thu Sep 24 16:20:04 2020: BS 30 completed
Thu Sep 24 16:20:16 2020: BS 31 completed
Thu Sep 24 16:20:28 2020: BS 32 completed
Thu Sep 24 16:20:40 2020: BS 33 completed
Thu Sep 24 16:20:43 2020: Acquisition aborted
