# Supplementary material for: Syntheses of 2- and 3-Substituted Morpholine Congeners via Ring Opening of 2-Tosyl-1,2-Oxazetidine
Source: J Org Chem. 2023 Apr 26;88(9):6182–91. doi: 10.1021/acs.joc.3c00207 (PMC10167689; doi:10.1021/acs.joc.3c00207)
Supplement: Supplementary file 2 — jo3c00207_si_002.zip [file jo3c00207_si_002.zip › FIDs/3k_1H.fid/log]

Thu Sep 24 16:12:57 2020: Experiment started
Thu Sep 24 16:13:01 2020: BS 1 completed
Thu Sep 24 16:13:04 2020: BS 2 completed
Thu Sep 24 16:13:07 2020: BS 3 completed
Thu Sep 24 16:13:10 2020: BS 4 completed
Thu Sep 24 16:13:13 2020: BS 5 completed
Thu Sep 24 16:13:16 2020: BS 6 completed
Thu Sep 24 16:13:19 2020: BS 7 completed
Thu Sep 24 16:13:22 2020: BS 8 completed
Thu Sep 24 16:13:25 2020: BS 9 completed
Thu Sep 24 16:13:28 2020: BS 10 completed
Thu Sep 24 16:13:31 2020: BS 11 completed
Thu Sep 24 16:13:34 2020: BS 12 completed
Thu Sep 24 16:13:35 2020: Acquisition aborted
