# Supplementary material for: Syntheses of 2- and 3-Substituted Morpholine Congeners via Ring Opening of 2-Tosyl-1,2-Oxazetidine
Source: J Org Chem. 2023 Apr 26;88(9):6182–91. doi: 10.1021/acs.joc.3c00207 (PMC10167689; doi:10.1021/acs.joc.3c00207)
Supplement: Supplementary file 2 — jo3c00207_si_002.zip [file jo3c00207_si_002.zip › FIDs/3l_13C.fid/log]

Thu Aug  6 13:03:46 2020: Experiment started
Thu Aug  6 13:03:49 2020: BS 1 completed
Thu Aug  6 13:03:51 2020: BS 2 completed
Thu Aug  6 13:03:53 2020: BS 3 completed
Thu Aug  6 13:03:55 2020: BS 4 completed
Thu Aug  6 13:03:57 2020: BS 5 completed
Thu Aug  6 13:03:59 2020: BS 6 completed
Thu Aug  6 13:04:01 2020: BS 7 completed
Thu Aug  6 13:04:03 2020: BS 8 completed
Thu Aug  6 13:04:05 2020: BS 9 completed
Thu Aug  6 13:04:07 2020: BS 10 completed
Thu Aug  6 13:04:09 2020: BS 11 completed
Thu Aug  6 13:04:11 2020: BS 12 completed
Thu Aug  6 13:04:13 2020: BS 13 completed
Thu Aug  6 13:04:15 2020: BS 14 completed
Thu Aug  6 13:04:17 2020: BS 15 completed
Thu Aug  6 13:04:19 2020: BS 16 completed
Thu Aug  6 13:04:21 2020: BS 17 completed
Thu Aug  6 13:04:23 2020: BS 18 completed
Thu Aug  6 13:04:25 2020: BS 19 completed
Thu Aug  6 13:04:27 2020: BS 20 completed
Thu Aug  6 13:04:30 2020: BS 21 completed
Thu Aug  6 13:04:32 2020: BS 22 completed
Thu Aug  6 13:04:34 2020: BS 23 completed
Thu Aug  6 13:04:36 2020: BS 24 completed
Thu Aug  6 13:04:38 2020: BS 25 completed
Thu Aug  6 13:04:40 2020: BS 26 completed
Thu Aug  6 13:04:42 2020: BS 27 completed
Thu Aug  6 13:04:44 2020: BS 28 completed
Thu Aug  6 13:04:46 2020: BS 29 completed
Thu Aug  6 13:04:48 2020: BS 30 completed
Thu Aug  6 13:04:50 2020: BS 31 completed
Thu Aug  6 13:04:52 2020: BS 32 completed
Thu Aug  6 13:04:54 2020: BS 33 completed
Thu Aug  6 13:04:56 2020: BS 34 completed
Thu Aug  6 13:04:58 2020: BS 35 completed
Thu Aug  6 13:05:00 2020: BS 36 completed
Thu Aug  6 13:05:02 2020: BS 37 completed
Thu Aug  6 13:05:04 2020: BS 38 completed
Thu Aug  6 13:05:06 2020: BS 39 completed
Thu Aug  6 13:05:08 2020: BS 40 completed
Thu Aug  6 13:05:10 2020: BS 41 completed
Thu Aug  6 13:05:12 2020: BS 42 completed
Thu Aug  6 13:05:14 2020: BS 43 completed
Thu Aug  6 13:05:17 2020: BS 44 completed
Thu Aug  6 13:05:19 2020: BS 45 completed
Thu Aug  6 13:05:21 2020: BS 46 completed
Thu Aug  6 13:05:23 2020: BS 47 completed
Thu Aug  6 13:05:25 2020: BS 48 completed
Thu Aug  6 13:05:27 2020: BS 49 completed
Thu Aug  6 13:05:29 2020: BS 50 completed
Thu Aug  6 13:05:31 2020: BS 51 completed
Thu Aug  6 13:05:33 2020: BS 52 completed
Thu Aug  6 13:05:35 2020: BS 53 completed
Thu Aug  6 13:05:37 2020: BS 54 completed
Thu Aug  6 13:05:39 2020: BS 55 completed
Thu Aug  6 13:05:41 2020: BS 56 completed
Thu Aug  6 13:05:43 2020: BS 57 completed
Thu Aug  6 13:05:45 2020: BS 58 completed
Thu Aug  6 13:05:47 2020: BS 59 completed
Thu Aug  6 13:05:49 2020: BS 60 completed
Thu Aug  6 13:05:51 2020: BS 61 completed
Thu Aug  6 13:05:53 2020: BS 62 completed
Thu Aug  6 13:05:55 2020: BS 63 completed
Thu Aug  6 13:05:57 2020: BS 64 completed
Thu Aug  6 13:05:59 2020: BS 65 completed
Thu Aug  6 13:06:01 2020: BS 66 completed
Thu Aug  6 13:06:04 2020: BS 67 completed
Thu Aug  6 13:06:06 2020: BS 68 completed
Thu Aug  6 13:06:08 2020: BS 69 completed
Thu Aug  6 13:06:10 2020: BS 70 completed
Thu Aug  6 13:06:12 2020: BS 71 completed
Thu Aug  6 13:06:14 2020: BS 72 completed
Thu Aug  6 13:06:16 2020: BS 73 completed
Thu Aug  6 13:06:18 2020: BS 74 completed
Thu Aug  6 13:06:20 2020: BS 75 completed
Thu Aug  6 13:06:22 2020: BS 76 completed
Thu Aug  6 13:06:24 2020: BS 77 completed
Thu Aug  6 13:06:26 2020: BS 78 completed
Thu Aug  6 13:06:28 2020: BS 79 completed
Thu Aug  6 13:06:30 2020: BS 80 completed
Thu Aug  6 13:06:32 2020: BS 81 completed
Thu Aug  6 13:06:34 2020: BS 82 completed
Thu Aug  6 13:06:36 2020: BS 83 completed
Thu Aug  6 13:06:38 2020: BS 84 completed
Thu Aug  6 13:06:40 2020: BS 85 completed
Thu Aug  6 13:06:42 2020: BS 86 completed
Thu Aug  6 13:06:44 2020: BS 87 completed
Thu Aug  6 13:06:46 2020: BS 88 completed
Thu Aug  6 13:06:48 2020: BS 89 completed
Thu Aug  6 13:06:51 2020: BS 90 completed
Thu Aug  6 13:06:53 2020: BS 91 completed
Thu Aug  6 13:06:55 2020: BS 92 completed
Thu Aug  6 13:06:57 2020: BS 93 completed
Thu Aug  6 13:06:59 2020: BS 94 completed
Thu Aug  6 13:07:01 2020: BS 95 completed
Thu Aug  6 13:07:03 2020: BS 96 completed
Thu Aug  6 13:07:04 2020: Acquisition aborted
