# Supplementary material for: Syntheses of 2- and 3-Substituted Morpholine Congeners via Ring Opening of 2-Tosyl-1,2-Oxazetidine
Source: J Org Chem. 2023 Apr 26;88(9):6182–91. doi: 10.1021/acs.joc.3c00207 (PMC10167689; doi:10.1021/acs.joc.3c00207)
Supplement: Supplementary file 2 — jo3c00207_si_002.zip [file jo3c00207_si_002.zip › FIDs/5a_13C.fid/log]

Fri Mar 26 16:36:06 2021: Experiment started
Fri Mar 26 16:37:05 2021: BS 7 completed
Fri Mar 26 16:37:13 2021: BS 8 completed
Fri Mar 26 16:37:21 2021: BS 9 completed
Fri Mar 26 16:37:29 2021: BS 10 completed
Fri Mar 26 16:37:37 2021: BS 11 completed
Fri Mar 26 16:37:45 2021: BS 12 completed
Fri Mar 26 16:37:54 2021: BS 13 completed
Fri Mar 26 16:38:02 2021: BS 14 completed
Fri Mar 26 16:38:10 2021: BS 15 completed
Fri Mar 26 16:38:18 2021: BS 16 completed
Fri Mar 26 16:38:26 2021: BS 17 completed
Fri Mar 26 16:38:34 2021: BS 18 completed
Fri Mar 26 16:38:43 2021: BS 19 completed
Fri Mar 26 16:38:51 2021: BS 20 completed
Fri Mar 26 16:38:59 2021: BS 21 completed
Fri Mar 26 16:39:07 2021: BS 22 completed
Fri Mar 26 16:39:15 2021: BS 23 completed
Fri Mar 26 16:39:24 2021: BS 24 completed
Fri Mar 26 16:39:26 2021: Acquisition aborted
