# Supplementary material for: Syntheses of 2- and 3-Substituted Morpholine Congeners via Ring Opening of 2-Tosyl-1,2-Oxazetidine
Source: J Org Chem. 2023 Apr 26;88(9):6182–91. doi: 10.1021/acs.joc.3c00207 (PMC10167689; doi:10.1021/acs.joc.3c00207)
Supplement: Supplementary file 2 — jo3c00207_si_002.zip [file jo3c00207_si_002.zip › FIDs/5a_1H.fid/log]

Sat Dec  1 12:30:44 2018: Experiment started
Sat Dec  1 12:30:57 2018: BS 1 completed
Sat Dec  1 12:31:09 2018: BS 2 completed
Sat Dec  1 12:31:21 2018: BS 3 completed
Sat Dec  1 12:31:33 2018: Acquisition complete
