# Supplementary material for: Syntheses of 2- and 3-Substituted Morpholine Congeners via Ring Opening of 2-Tosyl-1,2-Oxazetidine
Source: J Org Chem. 2023 Apr 26;88(9):6182–91. doi: 10.1021/acs.joc.3c00207 (PMC10167689; doi:10.1021/acs.joc.3c00207)
Supplement: Supplementary file 2 — jo3c00207_si_002.zip [file jo3c00207_si_002.zip › FIDs/5b_13C.fid/log]

Tue Jul  9 16:36:04 2019: Experiment started
Tue Jul  9 16:36:21 2019: BS 1 completed
Tue Jul  9 16:36:30 2019: BS 2 completed
Tue Jul  9 16:36:38 2019: BS 3 completed
Tue Jul  9 16:36:46 2019: BS 4 completed
Tue Jul  9 16:36:54 2019: BS 5 completed
Tue Jul  9 16:37:02 2019: BS 6 completed
Tue Jul  9 16:37:10 2019: BS 7 completed
Tue Jul  9 16:37:19 2019: BS 8 completed
Tue Jul  9 16:37:27 2019: BS 9 completed
Tue Jul  9 16:37:35 2019: BS 10 completed
Tue Jul  9 16:37:43 2019: BS 11 completed
Tue Jul  9 16:37:51 2019: BS 12 completed
Tue Jul  9 16:37:59 2019: BS 13 completed
Tue Jul  9 16:38:08 2019: BS 14 completed
Tue Jul  9 16:38:16 2019: BS 15 completed
Tue Jul  9 16:38:24 2019: BS 16 completed
Tue Jul  9 16:38:32 2019: BS 17 completed
Tue Jul  9 16:38:40 2019: BS 18 completed
Tue Jul  9 16:38:49 2019: BS 19 completed
Tue Jul  9 16:38:57 2019: BS 20 completed
Tue Jul  9 16:39:05 2019: BS 21 completed
Tue Jul  9 16:39:13 2019: BS 22 completed
Tue Jul  9 16:39:21 2019: BS 23 completed
Tue Jul  9 16:39:29 2019: BS 24 completed
Tue Jul  9 16:39:35 2019: Acquisition aborted
